# Supplementary material for: Dietary cinnamon promotes longevity and extends healthspan via mTORC1 and autophagy signaling
Source: Aging Cell. 2025 Jan 6;24(4):e14448. doi: 10.1111/acel.14448 (PMC11984692; doi:10.1111/acel.14448)
Supplement: Supplementary file 1 — Table S1. [file ACEL-24-e14448-s001.xlsx]

## Sheet: Lifespan statistic
Table S1: Lifespan statistics
Strain	Mean Lifespan±SEM	Median Lifespan	n (assayed/total)	P value against	Figure
mock	21.13±0.54	20	54/100	—	Figure 1d
1 μM CA on lid	20.60±0.54	22	52/100	0.565	Figure 1d
10 μM CA on lid	20.92±0.73	20	49/100	0.739	Figure 1d
mock	22.13±0.69	24	94/100	—	Figure 1e
100 μM CA on lid	21.63±0.94	24	54/100	0.717	Figure 1e
1mM CA on lid	21.35±0.66	21	87/100	0.282	Figure 1e
mock	19.46±0.66	20	85/100	—	Figure 1f
10mM CA on lid	19.56±0.66	20	87/100	0.74	Figure 1f
40mM CA on lid	14.83±0.52	14	42/100	<0.001	Figure 1f
mock	21.43±0.63	22	80/100	—	Exp. 2
1 μM CA on lid	21.14±0.67	22	58/100	0.845	Exp. 2
10 μM CA on lid	22.05±0.68	22	81/100	0.155	Exp. 2
100 μM CA on lid	20.75±0.69	19	88/100	0.924	Exp. 2
1mM CA on lid	21.57±0.65	22	53/60	0.605	Exp. 2
10mM CA on lid	19.66±0.59	19	82/100	0.057	Exp. 2
40mM CA on lid	18.58±0.59	17	52/100	<0.001	Exp. 2
mock	20.86±0.56	21	72/100	—	Exp. 3
1 μM CA on lid	20.82±0.56	21	79/100	0.915	Exp. 3
10 μM CA on lid	20.60±0.57	21	62/100	0.589	Exp. 3
100 μM CA on lid	20.12±0.56	21	61/100	0.227	Exp. 3
1mM CA on lid	20.45±0.61	21	53/60	0.48	Exp. 3
10mM CA on lid	18.78±0.62	19	55/100	0.015	Exp. 3
40mM CA on lid	16.57±0.51	17	75/100	<0.0001	Exp. 3
mock	20.41±0.55	19	77/100	—	Figure 1h
5 μM CA in food	21.69±0.58	21	62/75	0.178	Figure 1h
25 μM CA in food	23.19±0.64	23	59/78	0.002	Figure 1h
100 μM CA in food	22.77±0.80	23	61/90	0.003	Figure 1h
mock	19.52±0.62	20	63/100	—	Exp. 2
5 μM CA in food	21.48±0.44	22	69/100	0.073	Exp. 2
25 μM CA in food	21.74±0.44	22	70/100	0.04	Exp. 2
100 μM CA in food	21.65±0.63	22	75/100	0.01	Exp. 2
mock	18.94±0.51	19	67/100	—	Exp. 3
5 μM CA in food	20.34±0.55	19	62/100	0.053	Exp. 3
25 μM CA in food	20.97±0.53	21	72/100	0.004	Exp. 3
100 μM CA in food	20.92±0.58	21	79/100	0.003	Exp. 3
mock	19.83±0.48	20	92/100	—	Figure 1i
25 to 100 μM CA in food	22.82±0.52	24	85/100	<0.001	Figure 1i
mock	20.89±0.66	21	63/100	—	Exp. 2
25 to 100 μM CA in food	24.40±0.67	27	72/100	<0.001	Exp. 2
mock	21.5±0.52	23	78/100	—	Exp. 3
25 to 100 μM CA in food	24.29±0.65	25	59/100	<0.001	Exp. 3
mock	20.50±0.46	19	84/100	—	Figure S1a
200 μM CA in food	22.40±0.70	22	73/100	0.008	Figure S1a
300 μM CA in food	20.51±0.57	19	71/100	0.979	Figure S1a
mock	20.23±0.47	20	89/100	—	Exp. 2
200 μM CA in food	22.12±0.48	22	82/100	0.009	Exp. 2
300 μM CA in food	20.63±0.54	20	64/75	0.613	Exp. 2
mock	19.00±0.39	20	76/100	—	Exp. 3
200 μM CA in food	21.12±0.49	22	89/100	<0.001	Exp. 3
300 μM CA in food	19.63±0.42	20	91/75	0.12	Exp. 3
mock	19.05±0.48	18	82/100	—	Figure S1b
25 to 100 μM CA in food	22.21±0.54	22	75/100	<0.001	Figure S1b
25 to 200 μM CA in food	21.60±0.54	22	74/100	0.001	Figure S1b
25 to 300 μM CA in food	19.57±0.49	20	67/100	0.674	Figure S1b
mock	21.40±0.63	20	80/100	—	Exp. 2
25 to 100 μM CA in food	23.40±0.75	23	63/100	0.037	Exp. 2
25 to 200 μM CA in food	22.28±0.68	22	81/100	0.005	Exp. 2
25 to 300 μM CA in food	21.14±0.36	22	95/100	0.989	Exp. 2
mock	19.96±0.54	20	80/100	—	Exp. 3
25 to 100 μM CA in food	23.31±0.70	23	63/100	0.037	Exp. 3
25 to 200 μM CA in food	21.21±0.62	22	81/100	0.005	Exp. 3
25 to 300 μM CA in food	20.33±0.63	22	95/100	0.989	Exp. 3
WT on dead bacteria	27.45±0.46	27	82/100	—	Figure S1d
WT on dead bacteria + CA	29.44±0.63	29	88/105	0.002	Figure S1d
WT on dead bacteria	25.88±0.45	28	113/120	—	Exp. 2
WT on dead bacteria + CA	27.77±0.46	28	117/120	0.002	Exp. 2
WT on dead bacteria	33.16±0.8	30	64/100	—	Exp. 3
WT on dead bacteria + CA	36.35±0.81	36	66/100	0.02	Exp. 3
WT	17.98±0.63	18	81/100	—	Related to Figure S1e
WT + CA	22.27±0.63	22	81/100	<0.001	Related to Figure S1e
trpa-1(ok999)	16.53±0.75	16	58/100	—	Figure S1e
trpa-1(ok999) + CA	20.75±0.64	20	76/100	<0.001	Figure S1e
WT	19.83±0.59	18	72/100	—	Exp. 2
WT + CA	23.27±0.48	23	100/105	<0.001	Exp. 2
trpa-1(ok999)	18.53±0.76	18	51/100	—	Exp. 2
trpa-1(ok999) + CA	20.48±0.71	20	71/100	0.04	Exp. 2
WT	19.69±0.81	18	49/100	—	Exp. 3
WT + CA	23.96±1.12	23	50/105	0.002	Exp. 3
trpa-1(ok999)	17.90±0.74	18	57/100	—	Exp. 3
trpa-1(ok999) + CA	20.44±0.81	20	54/100	0.019	Exp. 3
mock	18.70±0.46	18	86/100	—	Figure S1f
10 nM AITC	17.92±0.49	18	71/100	0.269	Figure S1f
100 nM AITC	18.18±0.50	18	87/100	0.651	Figure S1f
1 μM AITC	17.71±0.49	18	68/100	0.125	Figure S1f
10 μM AITC	19.07±0.48	20	77/100	0.589	Figure S1f
mock	18.28±0.56	18	71/100	—	Exp. 2
10 nM AITC	18.08±0.52	18	74/100	0.632	Exp. 2
100 nM AITC	18.88±0.49	18	84/100	0.441	Exp. 2
1 μM AITC	18.71±0.62	18	70/100	0.376	Exp. 2
10 μM AITC	18.79±0.53	20	84/100	0.383	Exp. 2
mock	18.78±0.45	18	85/105	—	Exp. 3
10 nM AITC	18.93±0.42	18	87/105	0.932	Exp. 3
100 nM AITC	19.30±0.43	20	94/105	0.444	Exp. 3
1 μM AITC	19.63±0.41	20	94/105	0.251	Exp. 3
10 μM AITC	19.25±0.43	20	87/100	0.582	Exp. 3
control(RNAi)	18.76±0.49	18	58/100	—	Figure 2a
control(RNAi) + CA	22.02±0.65	22	58/100	<0.001	Figure 2a
pha-4(RNAi)	16.18±0.35	16	100/105	—	Figure 2b
pha-4(RNAi) + CA	15.39±0.28	16	105/107	0.079	Figure 2b
daf-16(RNAi)	17.16±0.36	18	86/100	—	Figure 2c
daf-16(RNAi) + CA	19.33±0.41	18	88/100	<0.001	Figure 2c
skn-1(RNAi)	19.45±0.41	20	101/102	—	Figure 2d
skn-1(RNAi) + CA	22.43±0.50	22	88/100	<0.001	Figure 2d
hsf-1(RNAi)	13.80±0.23	14	94/100	—	Figure 2e
hsf-1(RNAi) + CA	14.55±0.35	14	72/100	0.044	Figure 2e
control(RNAi)	19.18±0.59	18	63/100	—	Figure 3a
control(RNAi) + CA	22.60±0.82	22	53/100	<0.001	Figure 3a
daf-15(RNAi)	22.06±0.45	22	73/100	—	Figure 3b
daf-15(RNAi) + CA	22.07±0.50	22	60/100	0.966	Figure 3b
raga-1(RNAi)	24.35±0.65	24	74/100	—	Figure 3c
raga-1(RNAi) + CA	24.87±0.74	22	55/100	0.805	Figure 3c
rict-1(RNAi)	19.02±0.76	20	53/100	—	Figure 3d
rict-1(RNAi) + CA	22.08±0.90	22	50/100	0.002	Figure 3d
control(RNAi)	20.11±0.59	20	72/100	—	Related to Figure 3e
control(RNAi) + CA	23.29±0.46	23	100/105	<0.001	Related to Figure 3e
hlh-30(RNAi)	15.81±0.21	16	104/104	—	Figure 3e
hlh-30(RNAi) + CA	16.57±0.25	16	94/100	0.005	Figure 3e
control(RNAi)	20.40±0.88	21	65/100	—	Exp. 2
control(RNAi) + CA	24.26±0.91	25	61/100	0.001	Exp. 2
pha-4(RNAi)	18.64±0.46	18	78/105	—	Exp. 2
pha-4(RNAi) + CA	18.51±0.49	18	74/105	0.981	Exp. 2
daf-16(RNAi)	17.77±0.43	16	57/105	—	Exp. 2
daf-16(RNAi) + CA	19.26±0.63	20	52/105	0.024	Exp. 2
hsf-1(RNAi)	14.57±0.39	14	40/105	—	Exp. 2
hsf-1(RNAi) + CA	16.50±0.48	16	47/105	0.004	Exp. 2
skn-1(RNAi)	19.68±0.50	20	74/105	—	Exp. 2
skn-1(RNAi) + CA	21.47±0.61	21	73/105	0.01	Exp. 2
daf-15(RNAi)	22.25±0.44	22	81/100	—	Exp. 2
daf-15(RNAi) + CA	20.33±0.49	20	86/100	0.02	Exp. 2
raga-1(RNAi)	22.29±0.65	24	90/100	—	Exp. 2
raga-1(RNAi) + CA	22.88±0.61	24	98/100	0.517	Exp. 2
rict-1(RNAi)	19.19±0.54	20	84/100	—	Exp. 2
rict-1(RNAi) + CA	21.11±0.61	20	76/100	0.009	Exp. 2
hlh-30(RNAi)	18.42±0.37	18	96/100	—	Exp. 2
hlh-30(RNAi) + CA	18.70±0.39	18	95/100	0.513	Exp. 2
control(RNAi)	19.69±0.43	20	72/100	—	Exp. 3
control(RNAi) + CA	22.53±0.53	22	72/100	<0.001	Exp. 3
pha-4(RNAi)	17.42±0.39	17	89/105	—	Exp. 3
pha-4(RNAi) + CA	16.85±0.44	19	87/105	0.563	Exp. 3
daf-16(RNAi)	17.88±0.56	17	59/100	—	Exp. 3
daf-16(RNAi) + CA	19.55±0.49	19	76/100	0.035	Exp. 3
hsf-1(RNAi)	15.42±0.46	17	56/100	—	Exp. 3
hsf-1(RNAi) + CA	16.87±0.51	17	53/100	0.029	Exp. 3
skn-1(RNAi)	20.16±0.40	20	90/100	—	Exp. 3
skn-1(RNAi) + CA	22.88±0.52	22	82/100	<0.001	Exp. 3
daf-15(RNAi)	22.25±0.68	24	81/100	—	Exp. 3
daf-15(RNAi) + CA	21.82±0.52	24	86/100	0.223	Exp. 3
raga-1(RNAi)	23.22±0.54	24	90/100	—	Exp. 3
raga-1(RNAi) + CA	20.43±0.80	20	98/100	0.013	Exp. 3
rict-1(RNAi)	19.24±0.37	20	84/100	—	Exp. 3
rict-1(RNAi) + CA	22.15±0.55	22	76/100	<0.001	Exp. 3
hlh-30(RNAi)	18.00±0.27	18	64/64	—	Exp. 3
hlh-30(RNAi) + CA	17.67±0.27	18	61/61	0.374	Exp. 3
control(RNAi) on HT115	20.71±0.66	21	88/100	—	Related to Figure 3f-h
control(RNAi) on HT115 + CA	24.86±0.83	26	81/100	<0.001	Related to Figure 3f-h
atg-1(RNAi) on HT115	19.67±0.43	20	72/100	—	Figure 3f
atg-1(RNAi) on HT115 + CA	21.19±0.46	20	91/100	0.011	Figure 3f
bec-1(RNAi) on HT115	20.78±0.51	21	90/100	—	Figure 3g
bec-1(RNAi) on HT115 + CA	20.87±0.62	21	69/100	0.715	Figure 3g
lgg-1(RNAi) on HT115	19.86±0.52	21	91/100	—	Figure 3h
lgg-1(RNAi) on HT115 + CA	18.91±0.52	18	87/100	0.159	Figure 3h
control(RNAi) on HT115	21.57±0.66	23	88/100	—	Exp. 2
control(RNAi) on HT115 + CA	24.24±0.75	23	92/100	0.002	Exp. 2
atg-1(RNAi) on HT115	19.39±0.50	20	71/80	—	Exp. 2
atg-1(RNAi) on HT115 + CA	20.74±0.51	20	87/88	0.066	Exp. 2
bec-1(RNAi) on HT115	20.68±0.50	21	90/100	—	Exp. 2
bec-1(RNAi) on HT115 + CA	20.91±0.62	21	69/100	0.584	Exp. 2
lgg-1(RNAi) on HT115	19.79±0.51	21	91/100	—	Exp. 2
lgg-1(RNAi) on HT115 + CA	18.87±0.51	18	87/100	0.168	Exp. 2
control(RNAi) on HT115	20.39±0.49	23	88/100	—	Exp. 3
control(RNAi) on HT115 + CA	23.11±0.37	23	92/100	0.002	Exp. 3
atg-1(RNAi) on HT115	20.37±0.41	20	71/80	—	Exp. 3
atg-1(RNAi) on HT115 + CA	21.26±0.54	20	87/88	0.066	Exp. 3
bec-1(RNAi) on HT115	20.53±0.53	21	90/100	—	Exp. 3
bec-1(RNAi) on HT115 + CA	19.60±0.47	21	69/100	0.584	Exp. 3
lgg-1(RNAi) on HT115	19.43±0.42	21	91/100	—	Exp. 3
lgg-1(RNAi) on HT115 + CA	18.80±0.57	18	87/100	0.168	Exp. 3
WT	19.40±0.44	19	75/100	—	Figure 5a
WT + CA	22.99±0.56	23	75/100	<0.001	Figure 5a
eat-2(ad465)	28.48±0.66	29	58/100	—	Figure 5a
eat-2(ad465) + CA	27.93±0.76	29	56/100	0.938	Figure 5a
WT	21.09±0.54	23	53/100	—	Exp. 2
WT + CA	23.90±0.65	23	58/100	0.001	Exp. 2
eat-2(ad465)	28.47±0.56	26	94/100	—	Exp. 2
eat-2(ad465) + CA	26.95±0.74	26	60/100	0.111	Exp. 2
eat-2(ad465)	28.68±0.66	28	62/100	—	Exp. 3
eat-2(ad465) + CA	28.73±0.51	28	80/100	0.788	Exp. 3
mock (AL)	22.38±0.50	20	60/60	—	Figure 5b
10 μM CA (AL)	24.78±0.70	25	51/60	0.003	Figure 5b
50 μM CA (AL)	25.87±0.66	25	52/60	<0.001	Figure 5b
mock (AL)	18.84±0.48	18	50/60	—	Exp. 2
10 μM CA (AL)	19.08±0.63	18	50/60	0.791	Exp. 2
50 μM CA (AL)	21.89±0.73	20	56/60	0.001	Exp. 2
mock (AL)	17.37±0.54	15	49/60	—	Exp. 3
10 μM CA (AL)	19.57±0.79	19	35/43	0.014	Exp. 3
50 μM CA (AL)	20.46±0.79	19	46/60	0.001	Exp. 3
mock (5X dilution)	32.78±0.69	31	62/62	—	Figure 5c
10 μM CA (5X dilution)	31.02±0.82	28	58/60	0.188	Figure 5c
50 μM CA (5X dilution)	29.95±0.50	28	58/62	<0.001	Figure 5c
mock (5X dilution)	31.43±1.22	33	54/60	—	Exp. 2
10 μM CA (5X dilution)	31.08±1.39	29	51/60	0.819	Exp. 2
50 μM CA (5X dilution)	28.08±1.29	28	50/60	0.09	Exp. 2
mock (5X dilution)	24.27±0.78	23	60/60	—	Exp. 3
10 μM CA (5X dilution)	26.95±0.72	26	65/65	0.012	Exp. 3
50 μM CA (5X dilution)	23.27±1.42	23	30/56	0.866	Exp. 3
mock (10X dilution)	47.82±1.44	44	60/60	—	Figure 5d
10 μM CA (10X dilution)	44.15±1.37	44	60/60	0.091	Figure 5d
50 μM CA (10X dilution)	40.20±0.81	38	60/60	<0.001	Figure 5d
mock (10X dilution)	36.20±1.10	38	56/60	—	Exp. 2
10 μM CA (10X dilution)	34.75±1.35	38	57/60	0.796	Exp. 2
50 μM CA (10X dilution)	31.73±0.94	29	59/60	0.001	Exp. 2
mock (10X dilution)	31.30±0.77	33	60/60	—	Exp. 3
10 μM CA (10X dilution)	29.46±0.89	33	59/60	0.184	Exp. 3
50 μM CA (10X dilution)	29.05±0.80	31	60/60	0.024	Exp. 3
Note: Three sets of lifespan data are listed for all the experiments. The first set is graphed in the figures. The second and third replicate are shown here as “Exp. 2” and "Exp. 3" respectively. Lifespan assays were all performed at 20C except otherwise specified in the Legends (pha-4). The Log-rank (Mantel-Cox) test was used for statistical analysis.

## Sheet: Healthspan statistics
Healthspan statistics
Oxidative stress resistance assay
Strain	Mean Healthspan±SEM (hours)	Median Healthspan (hours)	n	P value against	Figure
control(RNAi)	7.83±0.15	8	72	—	Figure 4a
control(RNAi) + 100 μM CA	9.45±0.18	9	73	<0.0001	Figure 4a
raga-1(RNAi)	10.74±0.25	11	61	—	Figure 4b
raga-1(RNAi) + 100 μM CA	11.00±0.24	11	64	0.38	Figure 4b
bec-1(RNAi)	9.88±0.30	10	68	—	Figure 4c
bec-1(RNAi) + 100 μM CA	10.35±0.29	10	69	0.306	Figure 4c
lgg-1(RNAi)	10.73±0.26	10	71	—	Figure 4d
lgg-1(RNAi) + 100 μM CA	11.21±0.27	12	57	0.276	Figure 4d
control(RNAi)	7.53±0.21	7	61	—	Exp. 2
control(RNAi) + 100 μM CA	9.72±0.22	9	64	<0.0001	Exp. 2
raga-1(RNAi)	10.67±0.20	11	61	—	Exp. 2
raga-1(RNAi) + 100 μM CA	10.34±0.24	11	64	0.439	Exp. 2
bec-1(RNAi)	9.20±0.23	10	67	—	Exp. 2
bec-1(RNAi) + 100 μM CA	9.56±0.29	10	50	0.318	Exp. 2
lgg-1(RNAi)	10.32±0.25	9	71	—	Exp. 2
lgg-1(RNAi) + 100 μM CA	10.76±0.30	11	66	0.148	Exp. 2
control(RNAi)	7.06±0.11	7	72	—	Exp. 3
control(RNAi) + 100 μM CA	9.00±0.20	9	72	<0.0001	Exp. 3
raga-1(RNAi)	9,86±0.39	11	44	—	Exp. 3
raga-1(RNAi) + 100 μM CA	9.24±0.44	9	42	0.487	Exp. 3
bec-1(RNAi)	8.97±0.22	9	67	—	Exp. 3
bec-1(RNAi) + 100 μM CA	9.49±0.20	9	69	0.124	Exp. 3
lgg-1(RNAi)	10.42±0.31	9	67	—	Exp. 3
lgg-1(RNAi) + 100 μM CA	10.31±0.29	11	67	0.735	Exp. 3
Thermotolerance assay
Strain	Mean Healthspan±SEM (hours)	Median Healthspan (hours)	n	P value against	Figure
WT	9.79±0.26	11	100	—	Figure S2a
WT + 5 μM CA	8.92±0.11	8	100	<0.0001	Figure S2a
WT+ 25 μM CA	9.35±0.18	9	100	0.014	Figure S2a
WT + 100 μM CA	9.16±0.20	9	100	0.002	Figure S2a
daf-2(e1368)	12.20±0.25	11	100	<0.0001	Figure S2a
WT	8.80±0.27	9	100	—	Exp. 2
WT + 5 μM CA	8.58±0.25	9	100	0.312	Exp. 2
WT+ 25 μM CA	9.26±0.26	9	100	0.09	Exp. 2
WT + 100 μM CA	8.64±0.29	7	100	0.973	Exp. 2
daf-2(e1368)	11.94±0.27	12	100	<0.0001	Exp. 2
WT	12.20±0.32	13	100	—	Exp. 3
WT + 5 μM CA	12.58±0.32	15	100	0.34	Exp. 3
WT+ 25 μM CA	11.80±0.32	11	100	0.048	Exp. 3
WT + 100 μM CA	10.38±0.38	13	100	<0.0001	Exp. 3
daf-2(e1368)	13.72±0.21	15	100	0.001	Exp. 3
Paralysis assay
Strain	Mean Healthspan±SEM (days)	Median Healthspan (days)	n	P value against	Figure
control(RNAi)	14.53±0.79	15	36	—	Figure 4e
control(RNAi) + 25 μM CA	16.71±0.87	17	31	<0.0001	Figure 4e
control(RNAi) + 100 μM CA	19.03±1.03	19	31	<0.0001	Figure 4e
raga-1(RNAi)	19.54±1.17	23	28	—	Figure 4f
raga-1(RNAi) + 25 μM CA	17.92±1.02	19	25	0.057	Figure 4f
raga-1(RNAi) + 100 μM CA	18.44±1.19	19	27	0.503	Figure 4f
bec-1(RNAi)	16.32±0.44	18	25	—	Figure 4g
bec-1(RNAi) + 25 μM CA	15.20±0.68	16	25	0.565	Figure 4g
bec-1(RNAi) + 100 μM CA	16.75±0.40	16	24	0.59	Figure 4g
lgg-1(RNAi)	17.26±0.57	18	27	—	Figure 4h
lgg-1(RNAi) + 25 μM CA	16.96±0.56	18	24	0.588	Figure 4h
lgg-1(RNAi) + 100 μM CA	15.57±0.58	16	23	0.027	Figure 4h
control(RNAi)	14.58±0.63	15	36	—	Exp. 2
control(RNAi) + 25 μM CA	17.19±0.66	17	36	0.01	Exp. 2
control(RNAi) + 100 μM CA	17.25±0.62	17	36	0.006	Exp. 2
raga-1(RNAi)	18.87±0.90	18	30	—	Exp. 2
raga-1(RNAi) + 25 μM CA	16.07±0.89	16	30	0.017	Exp. 2
raga-1(RNAi) + 100 μM CA	15.74±0.74	18	38	0.004	Exp. 2
bec-1(RNAi)	17.11±0.65	17	36	—	Exp. 2
bec-1(RNAi) + 25 μM CA	17.06±0.58	17	36	0.808	Exp. 2
bec-1(RNAi) + 100 μM CA	16.58±0.60	15	36	0.5	Exp. 2
lgg-1(RNAi)	18.33±0.51	17	36	—	Exp. 2
lgg-1(RNAi) + 25 μM CA	19.03±0.59	20	36	0.19	Exp. 2
lgg-1(RNAi) + 100 μM CA	16.80±0.57	17	35	0.071	Exp. 2
control(RNAi)	12.71±0.70	12	34	—	Exp. 3
control(RNAi) + 25 μM CA	14.22±0.80	14	36	0.108	Exp. 3
control(RNAi) + 100 μM CA	16.63±0.89	18	35	<0.0001	Exp. 3
raga-1(RNAi)	15.18±0.71	16	34	—	Exp. 3
raga-1(RNAi) + 25 μM CA	14.80±0.68	14	35	0.655	Exp. 3
raga-1(RNAi) + 100 μM CA	14.39±0.85	14	26	0.646	Exp. 3
bec-1(RNAi)	13.60±0.76	14	30	—	Exp. 3
bec-1(RNAi) + 25 μM CA	15.28±0.76	14	25	0.206	Exp. 3
bec-1(RNAi) + 100 μM CA	14.89±0.57	16	26	0.392	Exp. 3
lgg-1(RNAi)	18.89±0.76	18	36	—	Exp. 3
lgg-1(RNAi) + 25 μM CA	17.44±0.77	16	25	0.131	Exp. 3
lgg-1(RNAi) + 100 μM CA	16.21±0.56	16	33	0.004	Exp. 3
Note: Three sets of lifespan data are listed for all the experiments. The first set is graphed in the figures. The second and third replicate are shown here as “Exp. 2” and "Exp. 3" respectively. Healthspan assays were all performed at 20C except otherwise specified in the Methods. The Log-rank (Mantel-Cox) test was used for statistical analysis.
