# Supplementary material for: Dietary cinnamon promotes longevity and extends healthspan via mTORC1 and autophagy signaling
Source: Aging Cell. 2025 Jan 6;24(4):e14448. doi: 10.1111/acel.14448 (PMC11984692; doi:10.1111/acel.14448)
Supplement: Supplementary file 2 — Table S2. [file ACEL-24-e14448-s002.xlsx]

## Sheet: DEGs shared by CA&DR
DEGs shared by CA&DR
ceh-27
ceh-34
ces-2
cky-1
clx-1
cng-1
col-76
col-81
col-129
dao-2
dlg-1
dpy-1
dpy-2
dpy-3
dpy-7
dpy-10
dpy-14
dpy-17
dsl-2
dsl-3
dsl-6
fkb-3
fkh-4
fmo-1
gpa-9
gst-30
ham-2
hch-1
his-48
his-60
his-62
his-68
hpd-1
ifa-3
inx-5
kin-14
lam-3
lec-10
let-4
let-268
mab-21
nhr-7
nhr-137
nid-1
nlp-31
pes-2.1
pgp-7
pha-4
phy-2
ppt-1
pqn-32
rpl-25.2
rps-27
rps-29
skr-7
skr-8
skr-9
skr-10
skr-15
sox-2
sqt-3
srh-237
sri-43
srx-13
syd-2
sym-2
sams-5
tbb-4
unc-39
ver-4
zig-4
C05A9.2
ugt-60
C09F9.2
C09F9.4
C17E4.2
C29F3.7
dod-24
C34C12.6
irx-1
C44H9.7
F01G10.9
irg-4
F09C8.1
F14B4.1
F23B12.4
dct-17
ccch-2
F38C2.7
tatn-1
ttyh-1
F43G6.5
F44F4.3
F45D3.1
F46A9.1
F46F2.3
lsy-27
efl-3
drd-1
noah-2
F53A2.9
F56A8.8
K03A11.1
cpg-7
M01G12.7
cutl-9
R07B1.9
R09E10.5
T02E9.5
T05F1.9
fbxa-135
T07D10.1
cyp-34A1
T15H9.6
T19C4.1
T24C2.2
T24F1.4
mlt-11
ztf-25
Y37A1B.5
fbxa-107
Y38H6C.15
Y43F4A.1
Y43F8A.5
zip-7
cutl-2
txdc-12.1
Y71A12B.12
Y75B8A.28
sams-2
mlt-4
ZK287.1
ZK899.2
ZK899.5
cyp-34A10
B0303.14
B0310.2
B0348.5
C01F1.3
nhr-152
dct-1
C17C3.5
hpo-15
lact-5
noah-1
C43E11.5
C48B6.9
D1005.2
ncam-1
F07B7.2
F10D2.10
F10G2.4
ddr-2
bath-29
ets-4
ilys-5
F25F8.1
F37A4.4
ugt-61
clec-78
F48C1.9
drd-50
cutl-20
aman-1
F56A4.2
F56A4.12
fbxb-17
K01A2.3
mps-2
K02E10.4
K07C11.4
asp-14
clec-265
R03H10.2
R03H10.6
R08E5.3
R09H3.3
igcm-2
vet-1
T06A4.1
sgnh-1
math-42
pamn-1
T24A6.7
W01C8.5
gadr-4
mlt-8
W09B7.2
Y5H2B.3
clec-209
Y19D10A.11
Y25C1A.6
cpt-3
Y53G8AL.1
Y58A7A.4
cfap-36
ZK177.9
ZK185.3
ZK354.2
prkl-1
fbn-1
tbx-43
C45B11.6
BE0003N10.6
Y65B4BM.3

## Sheet: DEGs of CA VS AL
DEGs of CA vs AL
gene	log2FoldChange	padj
aat-3	-1.45041	0.00304907
ace-3	-1.30613	0.0233205
acn-1	-1.98899	0.00567315
ajm-1	-0.998572	0.0390636
amt-1	0.750783	0.000935116
aqp-2	-1.52537	0.0262759
bli-2	4.84627	0.030965
ceh-16	-1.27112	0.031945
ceh-27	-2.4056	0.0371548
ceh-34	-1.78806	0.0229629
ces-1	-5.12429	0.0047486
ces-2	-2.62703	0.000170557
cki-1	-1.16258	0.0418825
cky-1	-2.23055	0.0098101
clx-1	2.20357	0.0199323
cng-1	-1.04818	0.00136464
col-76	-1.18283	0.000952414
col-81	-1.92806	0.00126911
col-99	-1.70943	0.00180155
col-121	-2.83459	0.000888251
col-129	-1.69016	0.0309443
cyn-10	0.637387	0.0367411
dao-2	-2.54177	0.000826591
dgk-2	-0.659345	0.032116
dhs-27	-1.35924	0.0144689
dlg-1	-2.12518	0.000170557
dpy-1	2.17522	0.00204368
dpy-2	-2.21404	4.51947e-06
dpy-3	-2.35195	0.00162594
dpy-7	-2.50497	0.0047486
dpy-10	-0.943313	0.000647396
dpy-14	-3.45124	0.00939879
dpy-17	-2.12518	3.41118e-06
dsh-1	-0.79904	0.0399672
dsl-2	1.342	5.65664e-05
dsl-3	-1.79655	5.65664e-05
dsl-6	-2.87839	0.009538
eat-16	-0.869499	0.000554927
fkb-3	-1.28948	0.000905745
fkb-4	-2.17501	0.0106503
fkb-5	-1.41947	0.00358965
fkb-7	-1.73702	0.00766366
fkb-8	-1.06393	0.0286718
fkh-4	0.842646	0.00629522
fmi-1	-1.68094	0.00013004
fmo-1	0.847856	0.0239954
gem-4	-0.999778	0.00915158
gpa-9	-1.729	0.0147401
gpn-1	-1.42811	0.00104823
gst-30	1.45384	0.0218804
ham-2	-0.766543	0.0311021
hch-1	-3.63621	0.00678438
his-48	1.39122	9.14371e-05
his-60	0.849156	0.00186718
his-62	1.14274	0.0152605
his-68	0.848637	0.00325658
hpd-1	-0.669699	0.0382801
ifa-3	-3.59762	0.000521902
ins-2	-3.53166	0.00679164
inx-5	-1.40893	6.80061e-05
kap-1	-0.997879	0.0425671
kin-14	1.19678	3.87223e-05
kin-32	-0.963113	0.0323987
klp-11	-1.45887	0.00656503
lam-3	-1.95576	0.00049234
lec-10	-0.816586	0.017311
let-4	-2.42383	0.00987084
let-268	-1.24502	5.37983e-06
let-381	-1.95646	0.0192755
let-653	-1.56046	0.0140008
lgg-3	0.978783	0.0322217
lin-32	-2.48157	0.00686546
lon-3	5.55672	0.00770003
lys-4	-0.713116	0.0255205
mab-21	-1.62842	0.000368921
nas-14	1.50784	0.0463713
ncx-3	-0.976919	0.0173518
ncx-7	-0.884185	0.0144689
nhr-7	-1.16091	0.011783
nhr-31	-0.802198	0.00401571
nhr-44	-1.60995	5.37983e-06
nhr-67	-1.65023	0.019982
nhr-91	-1.54712	0.000136817
nhr-94	-1.25324	0.00136464
nhr-114	-1.05162	0.0244069
nhr-137	-1.18295	3.37213e-05
nhx-3	-0.745279	0.01801
nid-1	-0.790237	0.0050605
nlp-31	-1.11518	0.00674649
nlr-1	-1.34782	0.00784722
pat-9	-1.83473	0.000366074
pes-2.1	1.37091	2.3525e-05
pgp-5	-1.16985	3.87223e-05
pgp-6	-1.71638	1.89117e-05
pgp-7	-1.86536	9.43483e-05
pha-4	-1.64574	0.0181177
phy-2	-1.05598	5.98817e-08
plx-2	-2.27933	4.51947e-06
parg-2	-1.31606	0.00162594
pmp-5	-0.891251	0.0199642
ppt-1	-0.983517	0.0324315
pqn-32	1.68222	0.0047486
prx-1	-1.07478	0.00450094
ptr-17	-2.60218	0.00236342
pxn-2	-1.46228	0.00860174
ref-2	-1.71244	0.0129037
rig-5	-1.83387	0.00240785
rol-8	3.83505	0.00911652
rom-3	2.47229	0.00360551
rpl-25.2	0.650107	0.0303825
rpl-39	0.867404	0.0192755
rps-21	0.772212	0.025579
rps-27	0.839858	0.02214
rps-29	0.877459	0.015218
sax-1	-0.66534	0.0138245
ser-4	1.82702	0.0319772
skr-7	0.98558	0.00908118
skr-8	1.26314	0.000956369
skr-9	1.31561	2.94666e-05
skr-10	1.07086	0.0047486
skr-15	0.877887	0.0396576
skr-19	-1.10169	0.0156504
skr-21	-1.74869	0.0392608
sox-2	-1.74286	5.98817e-08
spe-41	0.727519	0.0351058
sqt-1	7.17905	0.0190518
sqt-2	2.98183	0.00674649
sqt-3	-2.15803	0.00225321
srh-237	-1.84805	0.011279
sri-43	3.64174	0.000656913
srx-13	2.20447	0.0350277
sto-1	-1.54249	0.0124375
syd-2	-1.24884	0.00136619
syg-1	-1.24037	0.017311
sym-2	-1.49825	0.00134292
sams-5	-1.57468	0.00126911
ctbp-1	-1.30069	0.00282825
tag-52	-0.699852	0.0366153
tbb-4	-3.03544	1.4986e-08
tbx-8	-1.2718	0.0376652
tir-1	-1.34628	3.63019e-06
tsp-1	-1.48748	0.00594177
tsp-14	-1.64712	0.0117531
unc-39	-2.39057	0.0490905
vab-3	-1.84091	0.00834882
ver-4	-1.33782	0.0171843
zig-4	-3.22538	1.4986e-08
cpna-5	-0.789113	0.0339441
tag-196	-0.748831	0.00181438
C01G10.9	-0.731581	0.0478809
olrn-1	-1.54418	0.00725091
lron-3	-0.591325	0.0423713
C03E10.3	0.84248	0.0106503
C04F12.5	1.20672	0.00105594
C05A9.2	-1.81308	0.000112063
nhr-150	-2.59415	0.00671699
ugt-60	-0.759304	0.0478809
C07B5.4	-1.19863	0.000580051
C09F9.2	-2.83289	8.66708e-05
C09F9.4	-2.74411	0.0136761
C17E4.2	1.03677	0.0181596
C17G1.5	-1.18979	0.0283814
C25D7.12	-3.74854	0.0094284
glb-8	-1.81772	0.000952414
C29F3.7	-0.994152	0.0340323
C29F7.1	-1.30388	0.0100268
C30F2.5	-1.01936	0.0358125
dod-24	-1.72471	2.11213e-05
C33D9.5	-1.52334	0.00327262
C34C12.6	-1.06873	0.0316971
zip-5	-0.997797	0.033036
idh-2	-0.785609	0.0275347
irx-1	-1.28549	0.0177728
C40H1.7	-1.91765	0.00135946
C44F1.1	-0.994544	0.0327997
C44H9.7	-3.69459	9.38429e-07
acox-1.5	-1.01883	0.00331939
sams-1	-1.11724	0.00594177
C50F4.8	-0.763282	0.0172376
E01G4.6	4.94345	0.00726087
E03H4.8	-1.20108	0.000151836
F01G10.9	-1.0221	0.0211936
cyp-13B1	-1.8104	0.00649559
F07H5.13	-1.8642	0.00552331
irg-4	-1.7392	0.00263704
F09A5.2	-1.17449	0.0435869
F09C8.1	-1.14872	0.00465064
vwa-8	-0.744474	0.0173518
F13E9.11	-1.18718	0.0205153
F14B4.1	-1.59915	2.83064e-05
F19H6.4	0.788875	0.0196501
F21G4.1	-0.988887	0.017311
F23A7.4	1.18753	0.0229629
F23B12.4	-0.774355	0.0271655
F26E4.7	-0.657911	0.0344143
F27D4.6	-1.18775	2.3525e-05
F34H10.3	-0.813196	0.0287854
dct-17	-1.13879	0.014875
clec-169	1.54029	0.0371548
ccch-2	1.58967	0.00726087
F38C2.7	1.90017	9.43483e-05
tatn-1	-1.87222	0.000389294
ttyh-1	-0.712311	0.00126911
F43G6.5	1.38939	0.000280192
F44F4.3	1.65688	0.00171717
F45D3.1	1.35131	0.0364272
F46A9.1	1.2027	0.02827
F46F2.3	1.05251	0.0364412
lsy-27	0.740342	0.000385335
efl-3	-1.83429	0.00131253
drd-1	-0.852665	0.0141072
noah-2	-2.76823	7.45305e-05
F53A2.9	1.31288	0.000306077
F54C8.6	-1.41948	0.0179469
F56A8.8	1.56909	9.64399e-05
F57G12.1	-2.20045	2.53119e-05
clec-161	1.73223	0.0399647
K03A11.1	0.823391	0.00678438
ent-2	-1.14107	0.032726
cpg-7	-0.840163	0.0252695
M01G12.7	-1.90515	0.032442
somi-1	-1.1323	0.00152354
cutl-9	-2.66477	0.00645492
M163.1	-1.12299	2.06878e-05
R07B1.9	-3.02042	1.74454e-06
R07D5.2	-1.88413	0.00104823
R09E10.5	-3.10904	2.55551e-11
R12H7.4	-4.4985	0.0256059
T01D3.3	-1.67613	0.019982
T02E9.5	-2.6077	8.11672e-05
T03F6.4	1.53591	0.0121157
T05E12.6	-1.08781	0.0309886
T05F1.9	-2.05113	0.0343802
rsbp-1	-0.675826	0.019982
fbxa-135	-1.66291	0.00726087
T07D10.1	2.9576	0.000282759
cyp-13A1	-2.146	0.00136464
cyp-34A1	-3.40475	0.00331939
T11G6.2	-0.705027	0.0233188
T15H9.6	2.30677	8.76746e-06
cdf-2	-0.953533	0.0409941
T19C4.1	-1.66237	0.0100268
T22C8.6	-1.73674	0.000134247
T23G5.3	-1.44097	0.0144689
T24C2.2	0.81335	0.0268329
rsf-1	-0.771386	0.00224349
T24F1.4	2.13975	3.63019e-06
T28B8.1	-0.839141	4.67496e-05
mlt-11	-2.404	0.000222123
W02B8.1	-1.05945	0.0285362
W03G11.4	-1.69754	0.00726087
W04A8.4	-1.32049	0.0435869
ztf-25	1.00122	3.69123e-05
Y15E3A.5	-1.44828	5.65664e-05
comt-2	-3.61267	0.0187369
Y37A1B.5	-1.02115	0.00260698
fbxa-107	0.810034	0.0355831
Y38H6C.15	1.59262	0.014165
Y43D4A.5	-2.98573	0.00570542
Y43F4A.1	-0.926492	0.021936
Y43F8A.5	1.45313	0.0171843
Y43F8B.2	-0.793131	0.000224302
Y43F8B.10	2.38275	0.0155216
Y47D3A.1	-1.3622	0.0381291
Y49E10.10	1.24962	0.00987412
Y50E8A.5	-2.14528	0.00104823
hmit-1.1	0.829253	0.0199642
Y51H4A.1	-2.79837	0.000977456
zip-7	-2.36137	1.12344e-06
cutl-2	-3.98697	1.85821e-07
Y53F4B.20	-1.7866	0.0284614
txdc-12.1	-1.88574	0.00182956
Y57G11C.31	-0.783559	0.0025087
fbxb-101	-1.97631	0.0139532
Y66D12A.8	0.666366	0.0260681
Y71A12B.12	-1.08981	0.0015077
Y71A12B.15	-2.42326	0.00612656
Y75B8A.6	-1.75742	0.0141072
Y75B8A.28	-1.05777	0.0255205
sams-2	1.25776	0.0350946
Y113G7B.11	-2.07861	0.0375781
mlt-4	1.40599	0.0125544
pssy-1	-0.830142	3.87223e-05
ZK287.1	-1.987	9.6501e-05
ZK899.2	-0.769947	0.0223903
ZK899.5	1.1729	0.0173006
rnh-1.2	0.67656	0.0435911
ZK945.4	0.717417	0.019142
cyp-13A10	-1.91845	0.00823367
T05E11.9	-0.755157	0.0407413
cyp-34A9	0.875203	0.026848
cyp-34A10	2.21764	0.000750316
B0228.6	-1.63959	0.0287854
B0286.1	-0.807296	0.0156202
B0303.14	0.654741	0.00923694
B0310.2	0.665667	0.045414
B0348.5	1.48519	7.07257e-05
C01F1.3	-1.42287	0.000224302
tag-278	-0.706211	0.0271655
ugt-51	0.941736	0.0162251
C04G6.4	0.601142	0.044736
C05E11.3	-0.995328	0.0466664
C06E4.3	2.39617	0.0382245
C06E7.4	-1.40868	0.00105594
C07D10.5	-1.45871	0.0418825
orai-1	1.04568	0.000956369
nhr-152	-2.05883	9.43483e-05
C13F10.7	0.657949	0.0366153
hex-2	-0.828561	0.00049234
dct-1	-0.706357	0.00766366
C16C8.4	0.768661	0.0109825
C16H3.3	-1.04396	0.0128968
C17C3.5	2.77904	1.00271e-06
ugt-48	-0.928211	0.0440477
cst-2	-0.962906	0.035548
hpo-15	-0.785305	0.000879517
clec-266	-1.7941	0.0499067
lact-5	-2.42925	4.98972e-06
noah-1	-2.29703	0.00557428
C35E7.4	-1.53697	0.00126911
C35E7.6	-1.06251	0.0396518
C43E11.5	1.38179	0.00161206
C46C11.3	-1.54077	0.000170557
C48B6.3	0.599335	0.0304174
C48B6.9	1.11811	0.00104823
ugt-24	-0.949524	0.0228251
C49G7.7	-1.59502	0.0177171
magu-3	-1.36615	0.0256059
ilys-4	-1.03337	0.0015077
D1005.2	-2.00492	8.66708e-05
EEED8.2	-1.59383	0.00766366
ugt-57	-2.47453	0.000879517
ncam-1	-2.45532	7.75248e-07
F07B7.2	1.54897	0.00104823
F10D2.10	-0.844938	0.0192755
F10E7.9	-1.24924	0.00136464
F10G2.4	1.15723	0.0145498
ddr-2	-1.70472	0.00160801
bath-29	0.826325	0.0130613
bath-30	0.686456	0.0275347
F14F9.4	-1.1384	0.00860174
F19B10.2	0.784972	0.0129037
ets-4	-0.867209	0.0128968
ilys-5	-0.988406	0.000164937
F25F8.1	-1.05641	5.65664e-05
F26A10.2	-1.55129	0.0206115
asp-13	-0.77269	0.0490905
F30H5.3	2.97037	0.0430851
F32D1.3	-1.23563	0.0361066
F37A4.4	-2.93692	9.51704e-06
nhr-181	0.974041	0.00652787
ugt-61	-0.792271	0.0130613
otpl-7	3.12953	0.000150483
clec-78	-1.85631	0.00162594
F48C1.9	1.3685	0.0340323
drd-50	-1.00223	0.0198051
aagr-4	-1.70351	0.011783
F53B3.3	-3.23663	0.041034
F53B3.5	-2.12327	0.0074414
F53C3.4	-1.72952	8.11672e-05
F53C3.5	-2.15804	0.00335908
F53C3.7	-2.59663	0.00160911
F53E10.1	-0.739785	0.0451463
F53E10.5	-1.2709	0.0165733
cutl-20	-1.99489	0.00139353
pmt-2	-0.678647	0.0255205
aman-1	-0.662219	0.0477714
F56A4.2	-1.14522	0.0275366
F56A4.12	0.863567	0.0398299
F56D2.5	-0.94173	0.00607106
F57H12.6	2.33705	0.0156513
fbxb-17	1.4265	9.14371e-05
F59C12.3	-0.853914	0.0264717
F59H6.5	-2.16423	0.0192755
H14E04.3	1.63435	0.00162416
K01A2.3	-2.4504	0.000299301
K01A2.4	-2.44564	0.0128393
mps-2	-1.74728	0.00264396
K02D10.4	1.03609	0.0177728
K02E7.5	-2.39262	0.000122138
K02E7.6	-1.96468	0.000385335
K02E10.1	-2.00879	0.000105625
K02E10.4	-2.83095	1.89117e-05
K02E10.6	-1.97356	0.000222123
K03H6.5	1.26608	0.030965
cutl-16	-2.82065	7.75248e-07
K07C11.4	-1.15242	5.31232e-05
K08B4.2	-2.14499	0.0229521
K10B4.3	-0.935789	0.00223474
asp-14	-1.19143	0.00797592
M01H9.4	-0.856472	0.025579
asns-2	-0.875927	0.000640114
clec-265	-1.47124	0.00325658
M03D4.4	-1.70371	0.000907418
M03F4.6	-1.81758	0.0244069
aass-1	-1.04039	0.000280192
R03E9.2	-1.26744	0.0211936
R03H10.2	-2.31992	0.000170557
R03H10.6	1.78226	3.00662e-06
fbxc-34	-2.04999	0.0316714
R08E5.3	-1.22965	0.00138588
R09H3.3	1.48531	0.0407413
igcm-2	-2.31756	0.00105594
igcm-3	-1.60707	0.0178115
T04D1.2	-1.20139	0.0213309
clec-140	-2.92192	0.000973604
T05B11.1	-1.18923	0.00369374
vet-1	0.978335	0.000554927
T06A4.1	2.64106	0.00754208
sgnh-1	1.7938	2.3525e-05
T13C2.3	-1.30893	0.00182082
T15B7.10	-2.43662	0.0269703
math-42	-3.08069	0.00180155
pamn-1	-0.635587	0.00162594
fbxa-43	2.98108	0.0284614
T22D1.11	-1.1832	0.0409941
T24A6.7	2.21754	5.98817e-08
T24C4.4	-1.88	0.00146287
W01C8.5	-1.69365	1.4986e-08
W03A5.1	-1.42291	0.022622
W03F9.4	-1.37845	0.030965
gadr-4	0.899807	0.0441403
W06H8.2	0.762824	0.0237743
mlt-8	-1.79873	0.00732939
W09B7.2	1.54897	0.00104823
Y4C6B.2	0.821811	0.0265024
Y5H2B.3	1.43096	0.0017694
clec-209	-1.14522	0.0275366
Y19D10A.11	0.863567	0.0398299
Y25C1A.6	0.800571	0.0396518
Y34B4A.7	-0.790526	0.0271655
ckr-2	2.18659	0.00195254
fbxc-51	-1.63392	0.0310031
scpl-3	-0.881953	0.0396518
cpt-3	1.54379	0.0477714
Y53G8AL.1	1.68162	1.89117e-05
cutl-25	-1.34464	0.0360904
Y58A7A.4	-1.49082	0.000656913
Y71H2AL.2	3.9131	0.0194635
Y71H2AM.15	-1.4433	0.00260698
Y76B12C.4	1.57939	0.000656913
fbxa-14	-1.3529	0.00557428
cfap-36	1.58562	0.00324842
ZK177.9	1.71385	0.00438543
ZK180.6	3.83706	0.0436164
ZK185.3	-1.00145	0.00401571
ZK354.2	2.83333	7.75248e-07
prkl-1	-0.921027	0.0266869
fbn-1	-2.6261	7.5734e-05
F43C1.7	-1.51303	0.0154581
tsp-21	-1.11766	0.0236446
fbxb-66	-1.46727	0.0156202
syd-9	-0.972548	0.019063
F52B10.3	-1.38231	0.017311
tbx-43	1.26237	0.0129252
C45B11.6	-2.82704	6.20668e-08
B0250.12	-2.27221	0.00726087
F59C6.16	0.954431	0.00770003
C01F6.16	-2.53452	0.00377116
BE0003N10.6	1.14323	0.0425627
T05A7.13	-5.4678	0.0309799
Y65B4BM.3	-1.76607	0.00987084

## Sheet: DEGs of DR VS AL
DEGs of DR vs AL
gene	log2FoldChange	padj
aat-1	-0.801354	0.00140798
aat-8	1.91306	0.00553308
acr-12	1.24259	0.0370677
acr-20	1.3893	0.0176287
act-5	-1.11789	0.00134008
aex-1	0.729393	0.00829843
alh-5	0.846407	0.00555674
alh-9	-0.65764	8.31098e-05
alh-12	-0.648644	0.000280463
aly-1	1.32239	1.71908e-06
apc-2	-0.815512	0.00100321
apm-1	0.699714	9.76391e-05
aps-3	-0.675183	0.000636403
aqp-1	2.68512	2.21687e-29
aqp-4	-1.1285	0.0091044
arg-1	4.42729	0.00557826
aars-1	-0.833089	0.0011528
asm-2	-0.848315	4.16574e-05
asm-3	-3.30495	5.40668e-28
asp-2	-0.677616	0.00438651
asp-4	-1.23385	3.7642e-06
pah-1	-0.951021	7.06156e-05
bra-1	0.700433	0.0351306
bre-5	-1.24617	1.0723e-08
cah-5	-0.623054	0.0333208
cal-1	0.825615	0.0142159
cat-2	3.00379	0.00478001
ceh-27	-3.5075	8.26573e-05
ceh-34	-1.6793	0.0102341
ceh-36	-2.73777	0.00669901
ceh-40	1.17002	0.000282194
ces-2	-2.06096	0.00130398
cfi-1	1.09318	0.0148907
cit-1.1	-0.751555	0.000857577
cky-1	-2.27517	0.00195269
cle-1	-1.0054	0.00430172
clu-1	-0.917091	0.015688
clx-1	2.24865	0.00373721
cnb-1	0.628683	0.00426166
cnc-2	-1.4594	0.0249439
cnc-3	-1.80296	8.94947e-07
cnc-4	-3.04405	1.15825e-06
cng-1	0.974223	0.0002469
cogc-2	-0.709335	0.000873219
col-7	-4.309	0.0182753
col-8	-1.09286	1.93865e-05
col-10	-1.7386	0.0356697
col-12	-4.22439	3.87372e-08
col-13	-5.0143	9.34856e-06
col-20	-1.05581	0.000524391
col-43	-2.7314	5.08469e-10
col-68	-0.817266	0.032637
col-76	-2.01071	1.16435e-11
col-77	-5.33355	0.0295082
col-80	-3.18367	9.96223e-15
col-81	-2.01231	0.000114439
col-84	1.93604	3.28239e-05
col-85	-1.72251	0.0030619
col-91	-4.68267	0.00222559
col-92	-7.16924	1.80461e-07
col-93	-5.20425	0.00491532
col-94	-3.52903	3.29869e-06
col-95	-2.18798	1.96723e-15
col-96	-0.864726	0.0497733
col-98	-2.67565	4.39873e-13
col-101	-2.66513	8.63663e-20
col-103	-1.49417	8.64249e-06
col-106	-1.35183	3.7975e-08
col-107	-2.22886	0.0275086
col-116	0.847532	0.0427711
col-118	-1.23368	1.08659e-07
col-122	-1.34191	0.000220742
col-124	-1.95361	4.34473e-07
col-125	-5.20032	0.00817614
col-129	-2.43952	5.44725e-05
col-130	-2.88029	0.0309099
col-133	-3.63477	0.00201471
col-139	-2.9651	0.000169358
col-140	-1.1138	0.000383772
col-142	-1.11328	0.0482562
col-143	-2.12154	1.13449e-08
col-144	-3.16306	9.90557e-11
col-145	-4.80378	0.00972539
col-151	1.93651	0.0427032
col-153	0.930576	0.0171672
col-159	-5.56068	1.43418e-17
col-160	-3.99281	3.63601e-33
col-161	-5.6153	1.79296e-05
col-162	-1.99319	0.0120395
col-167	-2.67888	0.000660931
col-176	-1.88366	0.0420143
col-178	-1.05244	2.61721e-09
col-181	-1.60008	9.05261e-12
col-183	-4.90238	6.78195e-08
col-184	-1.32991	1.79078e-10
coq-5	-0.857563	4.27006e-06
cpb-2	1.42637	0.00410332
cpb-3	-0.664374	0.00849562
cpn-2	-1.05243	0.0166334
cpr-2	5.09208	3.95756e-15
cpr-6	-1.013	5.00448e-09
cpz-1	-0.741539	3.04016e-05
cpz-2	0.768734	0.00175174
crn-4	0.606848	0.018121
csn-1	-0.637234	0.0019302
ctb-1	-0.70906	0.00220238
cul-6	0.781203	0.0345811
cwn-1	1.27667	9.41298e-05
cyn-7	-0.685292	0.000428575
cyn-8	0.990567	9.65454e-05
daf-14	0.64982	0.013343
dao-2	-1.61082	0.0257592
dao-6	2.90928	4.42416e-06
dhs-3	-0.608201	0.0115994
dhs-5	0.679178	0.0161774
dhs-7	-1.13278	0.0492111
dhs-8	2.21096	9.68749e-12
dhs-12	-0.592476	0.0403958
dhs-17	-0.849867	0.000346485
dhs-20	-1.36618	1.99782e-05
dhs-25	-1.04125	8.92983e-07
dhs-26	-1.72405	0.00256317
dlg-1	-1.15764	0.0409003
dnj-9	-0.701987	0.000690721
dnj-13	-0.646692	0.00211989
dnj-17	-0.702648	0.00478001
dpf-2	0.763014	0.00187061
dpy-1	2.05491	0.000921478
dpy-2	-2.33253	8.77977e-08
dpy-3	-2.42018	0.000215021
dpy-7	-2.71251	0.00032406
dpy-10	-1.5826	1.39156e-11
dpy-14	-3.23719	0.00415042
dpy-17	-1.79651	1.93044e-05
drh-1	-0.713343	0.00403754
dars-2	-0.777269	0.00053529
dsl-1	1.09185	0.012606
dsl-2	2.22745	1.46897e-15
dsl-3	-1.81827	4.86762e-06
dsl-6	-2.62912	0.00523967
duo-1	-0.796873	2.10501e-05
dyf-1	1.11121	0.0499879
dyf-11	1.59751	0.000133201
eat-4	1.28937	0.0403613
bcat-1	-0.906682	0.00337962
ech-8	-0.589751	0.0189869
eff-1	1.09548	0.000430033
egl-6	-0.652317	0.0479975
egl-15	0.835492	0.00300194
egl-21	0.661045	0.00739252
egl-43	0.952557	0.0125527
ego-1	-0.710028	0.000306957
emb-9	-1.08221	0.00644772
emb-27	-0.600442	0.00907032
exc-5	0.748891	0.000126954
far-2	-0.935423	9.60237e-05
far-4	3.03265	1.95569e-09
far-7	2.32622	8.95374e-10
fat-3	1.09956	1.40168e-06
fat-7	-2.43632	6.3845e-15
fbp-1	-0.665101	0.000143034
fce-2	-0.615268	0.0145171
fem-1	-0.663992	5.65889e-05
fis-2	0.601794	0.0252563
fkb-2	-0.838115	0.000428723
fkb-3	-1.44062	1.58339e-05
fkh-3	1.50134	2.74934e-14
fkh-4	1.83781	2.13457e-15
fkh-5	1.49474	8.50857e-05
fkh-8	1.37321	0.0456599
flp-1	0.733618	0.00353328
flp-3	1.55891	1.76831e-05
flp-5	1.46976	7.09286e-05
flp-9	0.994373	0.00093369
flp-12	0.684656	0.0207645
flp-14	0.648704	0.00967573
flp-15	1.0498	0.000740854
flp-18	0.891223	0.00178182
fmo-1	1.43532	2.36482e-07
fmo-2	1.68487	0.000232607
fog-1	-0.929009	0.0242715
fox-1	1.07834	0.00485264
frm-9	0.979825	0.0333732
gcy-11	1.34237	0.000689771
gcy-19	1.75933	0.0010466
gcy-34	1.72572	0.0364998
gcy-37	1.75162	0.00365897
acdh-13	-1.16205	8.29032e-08
gfi-1	-2.72522	1.66319e-05
glc-1	1.37429	1.28789e-10
glh-2	-0.866358	0.0382096
gln-5	-0.788268	4.86762e-06
glt-5	1.77209	2.17233e-10
gpa-7	0.717218	0.0376127
gpa-9	-1.33874	0.0272349
gpa-11	1.34339	0.0110668
gpa-12	-0.666535	0.0492792
gpc-1	1.46708	0.0418586
gpd-4	-0.745882	0.0407661
grd-3	-2.22849	0.000428723
grd-4	-2.36033	0.000369144
grd-5	-1.98568	2.44288e-05
grd-14	-2.18159	0.0479713
grl-4	-1.28883	2.19929e-05
grl-26	2.46842	0.00410657
gro-1	-0.599934	0.0201858
gst-4	-1.80046	3.08241e-11
gst-10	-2.0991	2.38617e-10
gst-13	-1.20359	1.43315e-05
gst-16	1.3855	3.99945e-07
gst-19	-2.52326	0.00105211
gst-20	-0.863	0.0116236
gst-24	1.5639	1.1675e-05
gst-26	-1.09423	0.00350879
gst-27	-1.34706	1.36474e-06
gst-30	1.69383	0.000743626
gst-36	-0.847913	0.0114807
gst-42	-1.23086	4.83915e-06
gsy-1	-0.980748	0.0176798
gtl-1	0.991304	0.000912962
lite-1	1.14291	0.00259787
haf-6	-1.05004	0.000395862
ham-2	-0.646742	0.0304683
hch-1	-3.24537	0.00518923
hgo-1	-0.730373	0.000187994
hil-1	1.28671	1.23891e-06
him-5	-0.677862	0.0344027
him-6	-0.873075	0.0461876
him-8	-0.603212	0.0243606
him-14	-1.10947	7.01946e-07
his-5	1.72049	0.00793588
his-8	2.74904	0.0166257
his-35	0.594031	0.011432
C50F4.6	1.18161	0.000949686
his-37	0.707133	0.00313414
his-45	0.860767	0.0233143
his-48	0.978988	0.00416941
his-59	0.948618	0.0359048
his-60	1.38171	3.21851e-10
his-62	1.17805	0.00238314
his-63	1.09348	0.00852256
his-67	0.9257	0.0233143
his-68	0.949357	9.66473e-05
his-71	0.902119	0.0187269
hlh-4	1.73405	0.00908197
hlh-16	-3.47873	0.0070899
hnd-1	1.00744	0.00846001
hpd-1	-0.934257	0.000126231
hsp-12.6	2.33267	0.00260102
hsp-16.2	2.24873	0.00187457
hsp-16.11	1.7632	0.0110094
hsp-16.41	2.21697	0.00262357
hsp-60	-1.27249	0.0081473
hum-8	0.609272	0.00850484
ifa-3	-2.65874	0.00387224
iff-2	0.713872	4.57017e-06
ins-17	0.631879	0.0436635
ins-20	4.39312	0.0488998
ins-22	1.60994	0.016571
ins-34	1.79663	0.000191883
ins-37	2.86859	6.55131e-09
inx-5	-1.14095	0.000458848
inx-9	-0.847056	0.000668164
inx-12	-0.794226	2.1594e-05
inx-13	-0.937785	1.22122e-06
iars-2	-0.628239	0.00602038
kat-1	-0.725398	0.0417569
kin-14	0.92902	0.00068381
kin-16	0.807427	0.0166197
klc-1	-0.66927	0.00204583
klp-4	0.793195	0.0115719
klp-6	1.32303	0.000179591
kqt-2	-0.694234	0.0281011
lag-2	1.61096	0.0241258
lam-3	-1.24472	0.0209572
lbp-1	1.06111	0.0238788
lbp-2	-0.792868	0.0114074
lbp-8	-4.7416	6.12894e-16
lec-2	2.25247	0.000102251
lec-6	-2.01894	2.69148e-18
lec-9	-1.89173	2.69148e-18
lec-10	-1.29624	7.65706e-07
let-4	-2.06362	0.0111874
let-268	-0.739489	0.00592505
lim-6	0.762513	0.0161859
lin-12	1.20766	0.000338264
lin-33	0.743508	0.0331559
lmp-1	0.678243	0.00553133
lys-1	-0.902142	0.00342797
lys-2	-2.79069	3.22154e-11
lys-7	-1.74922	3.91625e-06
lys-8	-1.24975	6.89593e-11
mab-21	-0.95591	0.0289766
max-1	1.26651	5.16488e-08
mec-2	0.992672	0.0145689
mec-5	-0.853374	0.00206779
mes-1	-0.701124	0.025307
mgl-2	1.07017	0.0187295
mig-17	-1.30131	0.00699107
mpk-2	0.982124	0.0164762
mrp-2	1.24107	0.00130486
mrp-8	1.41635	0.00103336
msh-5	-0.799585	1.53768e-05
mtl-2	-2.07787	7.98643e-06
klf-3	1.30132	8.82143e-05
mut-2	-0.980199	1.97097e-06
mut-14	-0.691373	0.0150145
nas-3	-1.80829	0.00571763
nas-8	1.45425	0.0303807
nas-11	-1.40231	5.83928e-08
nas-37	1.20506	5.03598e-07
ncr-2	1.06892	0.0117942
ncx-1	0.881876	0.037805
ndx-7	-0.614279	0.00237131
ned-8	0.725641	0.000937724
nex-2	0.612267	0.00107832
nhr-2	1.19833	3.92664e-05
nhr-7	0.915628	0.0127926
nhr-12	-0.995184	0.00051441
nhr-18	1.23348	3.72806e-05
nhr-21	0.691021	0.0439411
nhr-35	0.672857	0.00077731
nhr-40	0.665626	0.00669901
nhr-42	0.621587	0.0289608
nhr-45	0.796312	0.00372669
nhr-53	-1.4926	0.0137733
nhr-56	0.958536	0.00164224
nhr-57	-0.664076	0.0362603
nhr-61	0.701635	0.0190769
nhr-74	-1.8522	0.0204704
nhr-78	-0.675608	0.0393418
nhr-79	0.844113	0.0249791
nhr-96	1.51401	1.02763e-06
nhr-103	1.06657	0.000215021
nhr-110	1.32129	0.00148174
nhr-117	0.998212	0.000178839
nhr-126	1.20545	2.14906e-05
nhr-127	-2.02808	0.0243606
nhr-128	1.05372	0.00168267
nhr-133	0.823249	0.0189415
nhr-134	0.644049	0.0212053
nhr-137	-1.22801	1.53869e-06
nid-1	-1.62498	7.83879e-14
nlp-2	1.81701	0.000277867
nlp-8	1.49132	1.19935e-07
nlp-9	0.822491	0.00244429
nlp-11	0.970979	0.0208069
nlp-12	0.95658	0.00212292
nlp-13	1.26232	6.57446e-05
nlp-14	1.28145	1.91139e-07
nlp-15	0.797598	0.0058922
nlp-17	0.936151	0.0468848
nlp-21	1.00807	4.73711e-05
nlp-24	-1.55966	0.00751308
nlp-27	-0.744019	0.0391992
nlp-28	-0.713442	0.029317
nlp-29	-0.761222	0.00350102
nlp-31	-1.23349	0.000312112
nlp-33	-2.10119	7.2247e-09
npa-1	-0.829769	6.80561e-05
npr-2	1.61513	0.039394
nxf-2	-0.597102	0.0244658
2024-10-02	0.812203	0.0210668
odc-1	1.90575	5.84569e-07
blmp-1	-0.776763	0.039929
odr-10	2.21303	0.0122299
oma-1	-0.619199	0.0432291
osm-7	0.785188	0.000428723
osm-9	2.06029	0.00725748
ost-1	-0.946768	9.85616e-07
pab-2	0.932786	0.0378602
paf-2	1.48855	9.52e-14
pax-3	-2.19609	0.0223369
pbo-4	0.872788	0.0001107
pcp-2	-5.26829	2.84933e-22
pcp-3	0.856005	0.000728292
pes-1	1.13478	0.00091744
pes-2.1	2.4788	5.57612e-20
pes-5	0.684828	0.00382449
pes-10	0.893359	0.00572085
pgl-2	-0.631932	0.000774564
pgp-3	-1.08322	2.64273e-05
pgp-4	1.63879	1.43941e-12
pgp-7	1.07628	0.0144591
pgp-8	1.23283	0.0391445
pgp-10	0.922039	0.0171797
pha-4	-1.25368	0.0389448
pho-4	1.55224	8.93811e-10
phy-2	-1.58303	9.50168e-20
pin-2	0.831937	0.0109701
pkd-2	3.23556	0.0134772
plg-1	1.25102	0.0436131
pll-1	1.98944	8.98013e-06
pms-2	-0.627946	0.00487625
ppt-1	-0.926556	0.0140628
abu-15	-4.99931	0.0303231
pqn-22	-1.35185	1.21492e-07
pqn-24	-1.00126	0.00414988
pqn-32	1.87312	0.000168071
trpl-5	3.70007	0.0123371
pqn-67	2.04179	4.09551e-05
pqn-73	-1.7314	4.38055e-07
ptr-1	-2.04209	0.000289583
ptr-4	-1.70521	0.0161271
ptr-8	-1.01396	0.00765026
ptr-15	-1.4385	0.0117942
ptr-19	-1.83706	0.00881591
qua-1	1.91516	0.00583564
rab-39	-0.58565	0.0122139
rad-54	-0.91954	9.97082e-05
rbg-2	-0.584998	9.81822e-05
rde-1	-0.683543	0.000102484
rgs-3	1.18522	0.0431976
rgs-5	-0.755329	0.00111712
rgs-6	1.12826	0.0179026
rgs-8.1	0.691064	0.00686441
rgs-10	0.896064	0.0446723
ric-19	0.886017	0.00132981
rig-3	-1.41185	6.93323e-06
rpl-25.1	0.619719	0.0439714
rpl-25.2	0.597926	0.015688
rps-27	0.700623	0.025126
rps-29	0.747167	0.0158992
rrf-2	1.84965	1.29735e-06
rrf-3	-0.681418	0.000605258
sdc-2	1.18016	0.00430145
sea-1	1.21727	3.14497e-11
sea-2	1.1478	0.0212088
sem-4	1.17741	0.00767968
ser-1	2.47074	4.32837e-08
sex-1	0.946838	0.0226401
sgk-1	0.622487	0.0230682
skr-5	3.87969	0.00416349
skr-7	2.01212	1.49931e-12
skr-8	2.44588	1.10076e-15
skr-9	2.15347	3.22089e-16
skr-10	2.31827	1.03568e-15
skr-12	1.53338	1.88446e-07
skr-13	2.56785	1.18921e-10
skr-14	1.82045	7.84002e-10
skr-15	2.03149	7.59792e-12
smf-1	1.07329	6.01813e-07
smf-3	1.08818	0.0016393
snf-12	1.03914	0.0175935
snt-4	0.755607	0.00571692
snt-6	1.7879	5.07073e-10
sox-2	-1.21649	7.32998e-05
spd-3	-1.14187	1.35688e-05
spp-1	-0.695595	0.0351963
spp-3	-1.11759	0.00148102
spp-4	-1.65672	0.000150951
spp-5	-1.22073	1.22122e-06
spp-17	-0.945754	0.00285656
spp-18	-1.55966	0.000398736
sqt-3	-2.83881	1.35951e-06
sqv-6	-0.972223	0.000141583
sra-14	-1.8342	1.82949e-08
srd-32	2.45144	1.37355e-06
srd-53	3.343	0.0213144
srg-34	2.31175	0.0433281
srh-2	1.4393	0.0435043
srh-217	1.58006	0.0431976
srh-237	-1.31074	0.042828
sri-16	3.3083	4.4146e-06
sri-17	3.86218	0.00171771
sri-43	2.78686	0.00579575
srp-3	-1.60615	0.0144371
srr-3	-1.65219	0.0226235
srr-4	1.02896	0.0297516
srr-6	-1.9596	0.0402922
srr-10	3.45986	0.00512227
srw-48	2.56938	0.000453692
srx-13	3.18299	3.72806e-05
srx-45	2.64494	0.000331266
srx-97	2.59625	0.00296197
srx-98	1.56292	0.0365888
ssq-1	0.729784	0.0464603
sto-2	1.98883	0.0424909
str-124	2.78305	0.017039
sur-5	-1.17643	7.71878e-14
syd-1	1.45561	0.00204583
syd-2	-0.743018	0.0487633
sym-2	-1.03014	0.0183404
taf-11.1	0.890199	0.000447987
tag-18	-1.4046	1.82785e-06
nlg-1	1.46651	0.00592306
sams-5	-1.27867	0.00376077
pak-2	-0.642947	0.00918911
heh-1	-0.835059	0.00262357
bath-47	1.10716	0.0118228
fntb-1	-0.628916	0.000108463
acl-3	-0.98441	1.01723e-05
let-391	-0.880094	0.000554817
rimb-1	1.46974	0.0107951
tbb-4	-1.63306	0.00130398
tbh-1	-0.97673	9.65827e-06
tbx-2	-0.846339	0.00902649
tbx-9	-0.640521	0.0450735
tbx-11	1.80652	5.41614e-08
tbx-36	-0.87427	4.36217e-06
tbx-37	1.99922	0.000141657
tbx-39	1.82262	0.0380771
tbx-40	1.54253	0.0486865
tdc-1	-0.628226	0.00365268
tnc-2	0.980951	0.00219757
tni-1	-1.17195	0.000161002
tnt-2	-1.33976	0.00106503
tre-3	0.694749	0.00112242
tre-4	-0.890688	0.00517763
try-1	-0.910932	4.16276e-07
try-5	1.39855	0.000428723
tsp-8	-1.11489	0.00702129
tsp-10	-1.78469	0.00288945
tth-1	0.775524	0.0127628
tts-1	1.21956	0.000126954
twk-6	2.81024	0.0106053
twk-7	0.778326	0.0132041
twk-11	2.72815	2.94418e-05
twk-18	-0.746518	0.0436131
twk-26	1.27625	0.0158547
twk-31	1.14477	0.00479685
twk-34	-0.720443	0.0451458
twk-42	-1.42427	0.000219077
twk-45	1.2127	0.0404017
ubc-23	1.27669	3.80621e-06
ucp-4	-0.595423	0.006701
unc-6	-1.35202	0.0204991
unc-13	1.44759	1.4064e-09
unc-27	-1.10278	5.97579e-07
unc-38	-2.77705	4.88627e-25
unc-39	-2.18932	0.0254873
unc-58	1.47902	3.19943e-06
unc-63	-0.962372	0.0244191
unc-77	0.722049	0.0325941
unc-103	0.800117	0.038498
unc-130	-1.74809	0.0291546
gyg-1	0.84153	0.0226073
vap-1	1.89108	0.0229696
ver-1	2.09646	0.0217979
ver-4	-1.02139	0.0348048
vet-6	1.49901	2.46544e-08
vit-1	-2.81676	2.48548e-06
vit-3	-5.27066	1.60394e-16
vit-4	-3.97421	3.01194e-11
vps-54	-0.605153	0.000331986
vars-1	-0.60767	0.00748753
glp-4	-0.907356	0.00690581
wee-1.2	1.06246	0.0010544
wrk-1	-1.37265	5.52552e-08
zig-4	-3.2527	3.21851e-10
zig-5	0.829604	0.0469124
zig-6	0.801596	0.0216007
mak-2	1.11244	0.00128245
tag-191	3.45566	0.00301134
wht-6	0.968478	0.00939272
AC8.3	1.20076	0.032503
AH10.2	2.74911	0.0199327
B0001.8	-0.640186	0.0037734
B0024.4	-1.37845	0.038615
crm-1	0.978685	0.00111984
B0024.15	3.42372	0.0426788
sart-3	-0.670813	0.00135394
B0035.13	-2.39381	7.18752e-29
B0272.4	-1.05061	0.000324946
pals-26	1.2425	0.023365
pals-27	1.24782	0.00390431
pals-28	3.06011	0.0121182
B0285.3	-0.701566	0.00566971
cyp-29A4	-1.71091	9.46701e-08
clec-41	-1.14889	0.00301134
fbxa-154	2.6204	0.00352577
B0457.6	0.899747	0.04082
fbxb-119	2.49037	4.80256e-08
B0462.4	2.98271	0.00115073
B0513.4	-0.643516	0.0201229
best-1	2.99095	5.32656e-24
BE10.3	1.55752	6.8917e-05
oxa-1	-0.83264	7.54537e-05
nlp-38	1.0364	0.0160482
C01G6.2	1.27858	0.0312026
C01G6.3	1.06995	0.00134965
acs-7	-1.00607	2.7534e-05
C01G10.7	-0.907264	1.99159e-05
C01G10.10	-0.916915	0.00027478
C01G12.3	1.88987	1.02763e-06
C01G12.7	2.13257	0.0466652
C01H6.8	-0.877434	0.0319619
clec-222	-1.10019	6.8917e-05
C04A11.2	0.750746	0.0249125
C04B4.2	-0.763522	2.30302e-06
rnh-1.3	0.732324	0.0320437
clec-147	0.765986	0.00849507
C04H5.7	-0.672225	0.0247806
nlp-41	1.29007	0.0311141
C05A9.2	-1.25811	0.00476396
pho-11	-0.902592	0.000900786
C05D12.2	0.815175	0.00033975
C05D12.4	1.27016	0.000215021
lact-6	-1.47117	6.90866e-06
cyp-35C1	-2.58437	1.17458e-15
C06C3.7	1.39693	0.0239508
jmjd-5	-0.654592	0.00767968
dcar-1	0.772461	5.19595e-05
ugt-60	-1.2228	1.78178e-05
C07E3.3	0.710154	0.0340129
C07E3.9	-0.768319	0.0207095
C08F11.3	1.17914	0.0331559
ugt-22	-2.24461	1.632e-32
C09F9.2	-2.58512	7.57857e-05
C09F9.4	-2.64869	0.00438651
C09F12.2	1.962	0.00576166
npax-4	1.19989	0.0224203
C10C6.7	-1.66373	0.000150951
gpx-3	1.47165	0.0311035
C11G10.1	-1.21632	0.0019302
C11H1.3	0.599629	0.0489315
cbl-1	-1.11892	9.50534e-05
daf-36	-1.05497	0.00602038
nhr-154	0.701069	0.00276274
C13C4.4	0.998631	0.0198167
C13C12.2	2.47453	0.000302363
dohh-1	0.597704	0.0259416
C14B1.3	0.629005	0.00356823
C15A11.7	0.965815	0.000206368
hrg-7	-1.18468	1.33392e-05
set-31	-0.721094	0.000571701
ocrl-1	-0.763416	3.58921e-05
C17E4.2	2.27506	8.80303e-13
C17G1.2	-0.752719	0.00106069
pals-3	3.827	0.000274641
pals-6	1.36252	0.0108807
fbxa-136	2.26236	0.00355482
C18D4.8	1.909	0.000280731
C23H4.3	-1.02211	0.000808351
C23H4.6	1.42458	0.00148184
qns-1	-0.630092	0.000524391
C25G4.3	-0.804957	0.00162482
spe-44	-0.662064	0.00617501
igdb-2	1.01289	0.00365625
C26E1.2	1.44664	2.40158e-08
C27A7.1	0.90913	0.00242493
C27A7.8	1.02663	0.0184459
C27D8.4	-0.798256	0.000572438
C29F3.7	-2.73516	3.0393e-16
jmjd-3.3	1.16961	0.0472629
oac-6	-1.21811	0.000117046
C31C9.2	0.949842	0.0159159
fbxa-167	0.884178	0.00901606
C31G12.4	1.78762	0.00240639
C32H11.4	-2.48014	3.2131e-06
dod-24	-2.34455	2.52811e-11
C33A11.2	0.842225	0.0386164
C33A12.4	1.5688	0.00161208
gadr-2	1.32305	8.48911e-06
C34B4.3	1.66033	0.00444584
C34B7.2	-0.68708	6.84885e-05
cyp-36A1	-1.23081	0.000339378
C34C6.3	2.03728	8.32219e-08
cup-16	1.66241	4.85816e-15
C34C12.6	-1.03755	0.0112842
C34C12.7	1.12433	3.87515e-05
C34D1.4	-0.886745	0.046747
C34E7.3	3.31562	0.0291775
C34F6.9	0.590635	0.0312546
C35A5.3	-3.21066	1.74698e-15
C35C5.8	1.54151	3.40525e-06
C35C5.10	-0.761864	0.00974526
cyp-25A1	-1.16949	0.00295726
cyp-25A2	-1.08677	0.000869633
C36B1.6	1.30256	0.00124545
glb-11	0.992825	0.0275488
irx-1	-1.35303	0.00224744
fipr-22	-1.76478	0.000363528
fipr-23	-2.75362	0.00809841
fipr-24	-1.299	0.0400368
tag-297	-3.17687	0.0272065
C38D4.4	-0.749028	2.54392e-05
C38D4.7	-1.1517	0.0192105
fbxa-171	5.97565	0.00865489
C38D9.2	3.86708	1.03323e-20
fbxa-174	4.78166	5.57147e-06
C39B10.1	1.80454	0.00422288
C39B10.3	1.76136	0.0180292
scl-5	1.01281	0.0013636
C39E9.8	-1.00713	0.000508357
C40H1.2	2.95751	0.0331559
C41G7.3	-0.72272	0.00095981
C44H9.4	1.32331	1.12026e-07
C44H9.7	-3.05135	4.24254e-06
gsr-1	-0.585314	0.00663839
sfxn-1.4	1.20193	0.0126954
C48D1.5	-0.89681	0.00624469
C50F4.4	-0.619049	0.0297516
srsx-27	3.65004	0.0289356
C53A5.6	-0.595815	0.00177455
C53A5.9	3.09302	4.03006e-13
mltn-12	2.67792	0.0256158
cdr-2	-1.4303	0.000312492
pals-39	1.93796	9.76736e-05
C55A6.6	1.35203	0.000915743
nspc-20	0.990264	0.00207203
tpra-1	0.750394	0.021424
D1054.8	-0.76025	0.0139642
D1081.6	1.27529	7.91875e-07
D1086.3	-3.13461	1.09059e-15
D1086.5	0.762974	0.0171193
mpst-1	-0.977816	1.89777e-06
D2030.8	-0.613285	0.00100394
piga-1	-0.782033	0.00187061
glna-2	0.698243	0.00137365
E01B7.2	-0.682247	0.000541608
eral-1	-0.99217	1.11427e-05
E02H4.4	1.68156	5.63354e-05
E02H4.6	-0.646176	0.00157833
ugt-44	-2.0164	0.000383171
F01D4.8	0.695938	0.0312189
F01D5.2	-4.37616	1.07504e-06
F01D5.3	-3.54474	1.1131e-11
F01D5.5	-3.09625	0.000202033
F01D5.10	2.33833	0.00205576
skih-2	-0.606603	0.000960054
F01G10.9	-1.48719	2.28828e-05
F02C12.1	-0.586483	0.0340951
F02H6.1	-1.68764	1.79499e-05
F02H6.2	-0.653249	0.000725814
F02H6.3	-0.824329	1.27201e-05
sqrd-1	-0.816613	0.00065361
acox-1.2	-1.42753	0.000107218
acox-1.4	-1.61203	6.46492e-15
prmn-1	0.688111	0.00205576
F08G2.8	2.5032	9.68274e-06
dsb-1	-0.810575	0.00068381
irg-4	-3.76683	1.05429e-12
F08G12.5	1.11566	0.00264276
F08H9.3	2.26736	4.66683e-05
clec-57	-1.72552	0.0152188
clec-54	0.912066	0.0152526
F09B12.3	-1.43149	1.81152e-10
fbxb-68	2.0534	0.000169504
F09C8.1	-2.44248	5.30217e-14
scl-14	5.79485	0.0121109
ttr-21	0.939407	0.0424289
cpt-5	-1.40966	1.50981e-07
F10C2.3	-0.843743	0.0280115
F10C2.7	3.16101	8.4107e-05
F12F6.8	1.12086	0.0037313
F13D12.6	-1.66677	4.4869e-06
F13E6.1	0.585279	0.0432194
sdz-13	1.6528	0.0403613
mogs-1	-0.595096	0.000780148
F14B4.1	-1.14276	0.00146534
sdz-14	1.87667	2.18603e-06
F14B6.2	1.57124	9.41694e-05
F14B6.3	1.50358	0.000189805
F14D7.2	-0.647274	0.000339484
F14H3.3	-0.651943	0.00148142
F14H3.4	-0.620582	0.00430039
F14H3.5	-1.22682	1.85141e-05
cyp-35D1	-1.93484	2.17571e-05
chil-28	2.11258	0.000875422
F15B9.6	-1.72526	1.2593e-06
F15D4.5	2.12822	5.71182e-07
F15D4.6	1.67735	0.0393558
F16B12.4	0.954011	0.00672787
F16C3.2	1.07346	1.71155e-06
F17A2.13	1.38109	3.72806e-05
F17C11.4	0.617767	0.00572085
F18H3.1	0.810243	0.0206717
F19B2.5	-2.63594	8.97027e-05
F19B2.6	1.11337	0.013002
F19H6.3	2.3817	5.52552e-08
mltn-9	-1.82262	2.93195e-15
F20D1.1	0.75012	0.00527267
emre-1	0.611634	0.0127333
smgl-1	-0.586464	0.0128504
prde-1	-0.636019	0.00199202
otub-3	-0.739917	0.000178319
F21D9.1	2.17697	0.0178042
gfat-2	-0.633406	0.00124184
cth-1	0.709237	0.00599681
cept-1	-1.24915	3.29552e-09
F23A7.6	1.19143	0.0420564
F23B12.4	0.694437	0.0156545
F23D12.2	-0.683331	0.0017848
F23D12.3	1.3138	0.00355995
F23D12.4	2.4643	1.25795e-06
fipr-2	1.45321	0.00492597
F25B3.4	2.02439	0.000428723
F25B3.5	0.711994	0.0248633
F25H2.7	-0.593346	0.0105495
F25H8.1	-0.714727	0.00022863
F26E4.2	1.56446	0.0452335
F26F2.1	1.86559	0.000161064
prom-1	-0.729775	0.000191023
F26H11.4	-0.999258	0.0234149
aptf-4	1.7193	1.95569e-09
thn-1	3.30788	2.42765e-21
spe-45	2.45276	0.0440166
acs-2	1.94484	2.53897e-06
cyp-37B1	1.92574	0.000183156
bath-45	1.2894	0.0171193
tut-2	-0.752352	0.00714457
psf-2	-1.02096	1.6441e-05
clec-264	1.13615	0.000915655
F31D4.8	1.33414	0.00373571
fbxa-180	1.55166	0.000312492
sdz-16	1.33612	0.0144371
F31F6.2	-0.676808	0.0174754
fasn-1	-1.06673	0.0334435
F32H2.6	-2.70534	0.0212009
F32H2.10	-0.623553	0.0464655
F33E2.6	3.17435	0.0301172
F35B12.9	0.926051	0.000466007
F35C11.5	-0.6847	0.000106152
F35E2.5	4.2367	2.23697e-08
F35E2.8	2.54411	2.71652e-07
dct-17	-1.86087	4.12021e-07
cld-9	-1.52001	0.0013114
F35E12.10	-1.41126	1.03632e-14
F35G2.3	1.46752	0.00265041
F36D1.7	1.63275	0.00424439
F36F2.2	0.601217	0.0427834
bigr-1	-0.937575	0.0189029
F37H8.5	-0.636192	0.032302
clec-166	0.953114	0.000168008
F38B7.2	-1.26871	0.0110814
ccch-2	2.3674	2.75654e-07
F38C2.7	2.51561	1.18981e-09
F38E11.6	1.54199	0.0169317
fbxb-3	0.892223	0.0245161
mtx-1	-0.728546	0.000871921
F40D4.13	1.20662	0.000197255
F40E10.5	-2.12615	0.000239383
F40G12.5	3.2643	2.84587e-10
F40G12.11	-0.636207	0.00565758
F41E7.1	-1.73388	2.63388e-10
cnc-8	-0.845371	0.00993202
tatn-1	-1.54382	0.00136565
ttyh-1	-0.638292	0.00115882
nspc-9	0.874827	0.0288413
nspc-13	0.773826	0.0202876
nspc-14	0.898491	0.0091166
nspc-10	0.863246	0.00498329
F42G10.1	-1.19055	0.00888545
F43G6.5	2.49529	1.12617e-15
egg-3	-0.732806	2.46055e-05
F44F4.3	1.63764	0.000417928
F44G4.3	-0.824787	0.0109141
dep-1	-0.719275	0.00180805
F45D3.1	2.57384	8.03597e-09
F45D3.2	1.17878	0.0026141
F46A9.1	-3.12343	3.54723e-12
F46B6.4	-0.777351	0.000820924
F46C5.1	2.91082	1.58913e-22
F46C5.10	-0.862727	0.00296424
F46F2.3	-2.93886	1.12248e-16
F46F2.4	2.43632	0.000312112
F46F2.5	1.07202	0.00686954
lgc-47	1.30319	0.00106406
gpdh-1	-1.60624	6.19038e-05
lsy-27	0.963552	5.13963e-08
F48F5.2	2.04713	0.000334521
clec-31	2.60864	6.72597e-06
F49B2.6	1.72997	0.00392367
F49C12.6	1.37048	0.00145131
F49C12.7	-1.35074	0.000148781
F49E2.1	-0.979278	0.00165825
scl-2	1.84468	2.39233e-13
skpo-1	-1.27291	1.33294e-09
dod-23	-0.958614	0.00128245
efl-3	-1.32814	0.0121777
drd-1	-1.24813	5.49319e-06
F49H6.5	3.03694	2.33046e-08
noah-2	-3.22686	1.20932e-07
F52D10.2	0.606277	0.0224203
mtcu-2	-0.90239	1.70452e-05
F53A2.9	0.919161	0.00773482
F53B2.8	0.999665	0.0110027
fip-6	-2.79074	0.023255
F53C11.1	-0.866327	0.00187061
cut-2	-3.3378	0.0452187
F53F4.8	3.56316	8.90619e-07
F53F8.3	-0.808364	0.000398736
atad-3	-1.02534	1.93865e-05
fbxa-69	0.807246	0.0461519
F54B11.5	0.833258	1.02478e-05
F54B11.11	1.55915	0.00222259
bcs-1	-0.679038	0.000524391
F54C9.9	-0.590784	0.0363491
F54D5.4	-1.71431	3.6744e-05
F54E4.2	-2.56068	0.000126326
F54F7.2	-1.41361	3.39741e-06
F54F7.6	0.88827	0.00197636
F55A11.4	-0.677024	0.000895337
F55B11.4	-0.63912	0.0496423
fbxb-57	1.75814	0.0167599
fbxb-60	1.50733	0.0136548
fbxb-62	1.84607	3.04016e-05
fbxb-61	1.96127	0.00045431
dot-1.4	1.61567	2.73727e-07
F55G11.2	-2.23586	0.0166197
F55G11.4	-2.44885	6.78131e-11
F55G11.8	-1.80308	0.00419185
F55H12.4	-0.84183	0.010561
ztf-26	0.746791	0.0480042
F56A8.8	2.51624	6.37013e-14
F56D5.3	1.35332	0.000428723
F56D5.5	1.11418	0.000841784
F56D5.6	1.20862	0.000113946
pes-2.2	1.66562	0.000238551
F56G4.6	-0.749519	0.0129477
F56H6.2	3.10314	5.65723e-08
F56H9.2	1.239	0.000525574
F57F5.1	-1.84258	3.09806e-07
F57G9.3	2.53725	1.39156e-11
F58A4.6	-0.591798	0.0491952
rbm-17	-0.682179	0.00239529
ttr-50	1.16163	0.0120727
F58E6.6	4.96908	0.014042
F58G1.7	1.01855	0.024462
letm-1	-0.599206	0.0010712
F58G11.3	-0.609043	0.0262814
F58H1.6	-1.72817	0.0258323
F58H1.7	0.953657	0.00691373
F59B2.13	1.38557	0.00382488
F59B10.5	-1.39052	0.0253466
F59D12.1	1.40916	0.00405909
cyp-31A2	-0.595296	0.000140287
H03G16.5	2.26408	1.15945e-05
H05L14.2	-0.822983	0.044203
ctg-1	-0.670752	0.000687112
H09F14.1	1.38558	0.0381696
H13N06.2	1.08173	0.0207961
H25K10.1	-8.06981	5.68608e-06
mcrs-1	-0.741695	1.97707e-06
H32K16.2	1.37764	0.000729718
lep-5	0.589929	0.0224839
K01A6.4	3.32115	0.0414711
K01C8.1	-0.838819	0.00372409
clec-142	1.48847	7.74775e-06
K01D12.5	2.12535	0.0136559
K01D12.6	-0.769302	8.30453e-05
K01G12.3	-0.649676	0.00972539
K02B12.2	1.65589	0.000192181
K02B12.5	-0.640975	0.00424439
K02C4.3	-0.642952	0.000331986
K02C4.5	0.698221	0.00146534
K03A11.1	1.9487	1.05193e-17
K03H1.5	1.1652	0.00293349
cbp-2	0.840261	0.000204697
K04C1.3	1.12992	0.00160022
K04G2.10	0.712393	0.0360302
wdr-5.2	0.783198	0.00342797
gsnl-1	-1.06647	0.00195269
K06A4.7	-1.22491	0.00165973
cyp-13B2	0.832704	0.00256776
K07F5.12	-0.893891	0.000537631
K07G5.5	0.860524	0.00642097
K08D8.4	-1.90432	5.28045e-10
K08D8.5	-2.29866	8.93811e-10
K08D8.6	-0.891958	0.00384399
tyr-2	-1.12588	0.00684965
K08E4.2	-0.710089	0.000814779
K08F9.1	2.01305	0.000572563
K08H2.2	2.54422	3.21851e-10
cyp-14A2	-1.61375	0.0107887
phf-33	1.76877	0.00089191
cpg-7	1.45214	4.92316e-08
K10D3.6	1.19167	0.00940922
K10D6.2	0.993894	0.0024917
dod-17	-2.83156	8.76744e-05
K10D11.2	-1.39203	0.0217031
K10G4.3	1.97072	0.0352595
K10G4.4	6.70522	0.0158076
cysl-2	-1.04988	4.35544e-06
K11H3.2	1.58626	0.00625834
K12D12.5	-0.661996	0.00517127
sodh-1	1.6671	2.45689e-14
LLC1.2	-1.9083	1.44824e-12
M01A8.1	0.964296	0.0484641
M01E5.2	-0.784621	0.000348615
sepa-1	1.55458	1.34669e-09
M01F1.3	0.865204	0.000663564
M01F1.4	-0.761105	0.00707876
M01G12.7	1.48167	0.0112227
M01G12.9	1.33313	7.11999e-07
M04B2.4	-1.08316	1.82466e-06
M04B2.6	1.47275	0.0278089
M05B5.3	2.8284	1.38216e-07
M05B5.4	0.861108	9.82102e-05
cutl-9	-1.85165	0.0336351
M79.2	-0.595988	0.0376534
ugt-62	-1.46941	3.29472e-07
mrps-34	-0.889226	1.69169e-05
M117.4	1.05903	0.00471516
fbxb-4	2.03567	1.48531e-07
clec-190	-0.766261	0.0160421
R03G8.6	-1.04643	3.97689e-06
R04B5.7	5.80317	0.00447277
R04F11.5	-0.783978	0.000522525
R05D7.3	2.0579	0.000115726
abhd-11.2	-0.604459	0.00226145
R05H10.1	2.34887	0.0291871
R05H10.7	5.34782	1.5957e-12
sdz-26	2.19567	2.18718e-14
arrd-11	0.909272	0.0452335
R06C1.6	1.51983	0.00015788
R07B1.9	-1.23969	0.0294383
kmo-1	-1.03944	0.00835221
acl-5	0.659516	0.0309099
R07E5.1	-0.965808	2.28387e-06
R07E5.11	-1.29428	0.00474674
sdz-27	-0.874528	0.00274423
R08D7.4	-0.811931	0.000986791
R09A8.1	-1.19321	0.000278731
R09A8.2	-0.617789	0.0311342
chil-22	1.9683	8.86722e-07
chil-23	3.12203	0.000278757
R09E10.5	-2.48435	3.04608e-09
R09H10.3	-0.753112	0.0220671
R09H10.5	-0.867002	0.00466049
swt-6	-1.27547	0.00690581
R10E8.1	0.936031	0.0360356
R10E8.8	1.49905	4.83607e-08
R10H10.3	-0.962111	1.63967e-05
R10H10.7	-0.774829	0.000464738
R11.4	2.05252	2.5237e-06
R11A5.3	2.35715	8.21602e-10
R11H6.5	-0.682099	0.00171168
cnnm-5	1.61513	0.0209572
pnn-1	-0.61766	0.0303068
T01G1.2	0.864239	0.000403541
ugt-30	1.64004	0.00446039
T01G5.7	-1.22881	0.000283223
perm-1	-0.898152	1.35719e-05
rskn-1	-0.666739	0.000215021
cest-1	-3.04916	8.36526e-14
T02B5.3	0.776826	0.0181253
snpc-3.4	-0.612092	0.00203202
gla-3	-0.718953	0.042468
T02E9.5	-2.38972	6.41921e-05
mrps-12	-0.639359	0.0126638
sbt-1	0.744081	0.000576281
T03E6.8	1.3647	0.000183754
ppat-1	-1.38689	5.25711e-08
T04A8.7	-0.699579	0.00105211
mrpl-16	-0.588925	0.00148842
T04A11.1	0.991543	0.0142654
T04A11.4	0.991543	0.0142654
nlp-80	1.1453	0.00213503
sdz-30	1.38313	4.05405e-05
T04F3.2	1.86115	0.0159159
vap-2	1.2808	0.00221272
aldo-1	0.907844	0.0370893
T05D4.2	1.6201	0.000474809
T05E12.3	1.24181	9.3077e-06
T05F1.2	-0.629812	0.00140211
T05F1.9	1.88858	0.00146478
T05F1.11	1.33003	6.59813e-05
rmd-1	-0.817443	6.80561e-05
T05H10.1	-0.620638	0.00701702
T05H10.4	0.654943	0.0150036
srap-1	2.81838	7.30091e-06
fbxa-135	-1.22478	0.0253991
T07A5.1	-3.14715	0.0407365
ugt-50	-0.622654	0.00802792
rmh-2	-0.921747	1.17753e-05
T07D10.1	2.15507	0.00588005
ntr-1	2.00443	0.0291564
zim-1	-0.637682	0.00269725
T07G12.8	1.08972	0.000596362
T08G5.3	2.7015	0.0224807
T09A5.4	-0.793885	0.00669901
T09F3.5	-0.6941	0.000261884
cyp-13A5	-1.85715	0.0299434
T10B10.3	1.17767	0.00960304
T10C6.7	-0.91606	8.94607e-08
T10C6.10	-0.664952	0.0293954
T10G3.1	0.961094	0.0390552
T10G3.3	-1.35066	6.8917e-05
cyp-34A1	-3.70938	0.000206886
T11B7.2	-1.58196	0.0144371
T11F9.10	1.02012	0.0472629
lips-5	-2.18967	4.90026e-06
T12D8.5	1.16401	0.00111497
sqst-1	0.674562	0.037845
T12G3.2	0.963325	0.0257919
T13F3.6	-0.895961	0.0201678
ctg-2	-0.663614	0.0403613
T15H9.6	3.24811	2.8222e-13
T16G1.4	1.2108	0.0239735
T16G1.5	-2.06634	0.000141657
T16G1.6	-1.06797	0.0239735
T16G1.7	0.891189	0.00204583
T16G12.1	-0.817135	0.0291132
T16G12.4	1.13735	2.71195e-06
T16G12.8	0.682797	0.0150492
bath-43	0.631963	0.000960054
T19A6.4	1.00461	0.0120502
T19B10.5	-0.803433	0.0109673
T19C4.1	-1.74753	0.00137018
T19C4.5	1.12126	0.000340174
clec-26	1.87108	0.000725264
T20D3.2	-1.31274	9.83176e-06
dod-6	0.719324	0.00664986
nlp-68	1.59696	0.00288945
T21C12.4	2.19249	4.74863e-05
cdka-1	1.2855	0.00013167
T23G7.3	0.602556	0.018617
T24B8.5	-5.20456	1.1438e-28
T24C2.2	1.82456	1.70167e-12
T24F1.4	1.1105	0.0229147
nlp-51	2.20348	2.39359e-14
T25B9.1	-1.07965	0.0150913
T25B9.5	3.51941	0.017039
ugt-54	0.77219	0.00750702
T25C12.3	-1.93793	1.68502e-07
T25E12.6	1.30998	0.00146534
clec-38	2.60831	0.048331
T26C5.5	0.954033	0.0241758
T26E3.5	1.53968	0.0080493
T26E3.8	1.1709	0.032503
fbxb-1	1.71361	0.000670133
fbxb-2	2.0627	3.7813e-10
fbxb-116	1.61915	0.0357036
oac-49	1.5747	0.01261
T26H5.8	3.75946	1.48531e-07
T27E9.6	2.11375	0.0159411
fbxb-86	2.4503	0.0461519
sipa-1	1.18965	0.017003
T28A8.4	-0.606115	0.0011602
grsp-2	-0.589706	0.0423014
T28D6.4	1.15884	0.0392962
T28F4.4	-0.631457	0.012347
W01C9.1	-2.20242	8.26573e-05
W01C9.2	-2.65261	6.6592e-23
mlt-11	-2.45038	2.1594e-05
W02B12.10	-0.614803	0.0214749
W02D9.4	-0.793985	0.0270424
W03C9.6	1.01225	0.0186503
W04A4.2	-1.114	1.97333e-06
W04A8.5	1.7226	2.81067e-06
clec-50	-1.09981	0.0262222
W04G5.8	4.16308	5.98741e-10
W05B2.2	-2.35215	0.0185082
W06D11.2	3.27447	6.22694e-09
oac-53	1.52282	0.0462113
W06G6.9	5.41082	0.0157718
rhy-1	-1.52872	5.81013e-10
W07A12.8	-2.1703	0.0285299
zip-3	-0.813343	0.0186351
rpi-1	2.60843	0.00110383
W08E3.4	1.55407	0.00587712
mrpl-12	-0.624633	0.035614
W09G3.7	-0.705456	0.00252003
ttr-16	-0.836002	0.00630432
Y6E2A.4	1.55024	0.00145819
Y6E2A.5	1.27205	0.0106028
ztf-25	0.64543	0.00613326
Y7A5A.1	-1.29264	1.1131e-11
Y7A9C.1	1.09539	0.0367213
Y12A6A.1	-0.897761	0.00702129
nlp-53	0.800836	0.0437637
Y16B4A.2	-2.14394	1.65657e-05
nhr-230	0.823455	0.0420564
Y17G7B.8	-0.72537	0.0390552
Y18D10A.11	-0.918015	2.19779e-07
coa-5	-0.62178	0.0355385
Y18D10A.23	0.872004	0.0273412
Y24F12A.3	1.15657	1.51575e-05
Y24F12A.4	1.10383	0.000408242
Y26E6A.2	0.904179	0.000443927
Y32B12B.1	-1.83173	0.00329897
Y32F6B.1	0.923657	6.65281e-05
fbxa-209	1.95918	0.00726423
Y37A1B.5	-0.846565	0.00547422
rbm-7	-0.710968	0.000711587
fbxa-107	0.985484	0.000939396
fbxc-46	-0.748417	0.0437459
Y37H2B.1	3.07885	0.00227114
Y37H2C.1	2.77552	0.000130567
Y38E10A.3	1.73375	0.000136497
lips-15	0.935815	1.4358e-08
Y38F1A.1	1.37704	0.00409892
dct-16	-1.9767	1.05755e-36
dct-10	3.76599	9.82102e-05
fbxa-150	1.0123	0.000538645
famh-161	2.05193	2.09932e-09
Y38H6C.15	2.4996	2.97243e-07
Y38H6C.19	2.19289	2.18718e-14
Y38H6C.20	1.58236	0.00147063
Y38H8A.3	1.7399	0.0328945
Y39A1A.16	1.63872	0.00397346
Y39B6A.1	-2.541	4.71253e-08
Y39B6A.8	1.76072	0.0302074
Y39B6A.10	-0.70339	0.00115362
zhp-4	-0.764613	0.003999
asp-17	-1.32516	0.000409758
Y39B6A.25	2.22738	0.0030619
Y39B6A.29	2.62553	4.44409e-06
Y39G8B.5	4.71465	9.65454e-05
Y40H7A.10	-0.799128	1.80672e-05
Y43C5A.3	1.59491	7.92146e-05
Y43D4A.6	2.02695	0.00980682
Y43F4A.1	-0.903831	0.00697063
Y43F8A.5	1.58178	0.00135859
scl-21	5.38267	0.0110029
Y43F8B.12	3.77515	0.0262222
dmd-3	2.26341	0.0229745
grsp-1	-1.07023	0.00665865
Y43F11A.1	3.27602	0.00238545
Y44A6C.2	1.42641	1.20932e-07
Y45F10D.14	2.06213	0.000165008
Y46G5A.28	1.23295	0.000124623
Y47D3A.14	-0.906678	5.57147e-06
subs-4	-2.08945	0.0347555
Y47H9C.8	-0.604103	0.00449296
Y47H10A.3	1.55901	0.0409003
Y47H10A.5	2.00594	0.000471334
sup-35	-0.690162	0.00170993
Y48B6A.10	-1.30782	4.73633e-09
Y48E1B.8	-1.61032	0.0458793
Y49A3A.4	1.80111	8.71184e-05
Y49E10.4	-0.61991	0.0103025
cccp-1	0.621493	0.0120395
Y51A2B.5	5.78209	0.00697063
ttr-24	-0.802881	0.0201858
Y51A2D.18	-0.618209	0.0315354
Y51B9A.9	1.92816	5.80318e-06
zip-7	-1.9503	1.40506e-05
Y51H4A.5	-1.28058	0.0400095
sta-1	0.614517	0.0232418
Y52B11A.3	-1.00806	3.69841e-09
cutl-2	-3.87263	2.85004e-08
Y53F4B.1	1.40815	0.000261683
Y53F4B.10	1.52841	0.042468
Y53H1C.3	2.53109	0.0220598
Y54E5A.5	0.663093	0.00146166
Y54E5B.2	-0.624405	0.00446639
fbxb-22	1.82591	9.94863e-06
sdz-33	2.3073	2.95748e-09
fbxb-24	2.20231	1.0288e-07
Y56A3A.33	1.58082	2.77905e-07
tag-276	1.20923	5.19595e-05
txdc-12.1	-1.85497	0.000458259
btb-14	-0.72804	0.0144591
Y57A10C.1	2.33791	5.71182e-07
pals-30	2.9284	0.0101833
Y57G11B.5	-0.730265	0.0256406
ccch-5	1.30171	2.9983e-06
anoh-2	0.829561	0.0155722
Y60A3A.8	-0.601478	0.0025163
Y60A9.3	3.46837	5.32868e-05
Y62E10A.6	-0.844557	0.000427389
Y62F5A.10	1.9851	0.0125803
Y62H9A.3	-0.651087	0.0334007
Y62H9A.4	-0.929253	0.000320509
Y62H9A.5	-0.903775	8.46176e-05
ule-5	-0.929196	0.000268193
Y66D12A.7	-0.922597	0.000936017
such-1	-0.744404	0.00980682
nars-2	-1.03834	3.7413e-07
fbxa-83	0.747267	0.0490947
Y67A10A.9	1.30538	0.000514063
egas-3	-1.41134	0.021391
col-42	-2.79304	3.14497e-11
Y70C5C.1	1.51333	0.0429501
Y71A12B.3	3.94461	0.0114074
Y71A12B.11	1.94571	2.68615e-05
Y71A12B.12	-0.858998	0.00614648
Y73F4A.3	0.965165	0.00633838
Y75B8A.28	-1.03224	0.00791282
Y75B12A.2	3.12622	0.00210913
Y80D3A.9	-0.623791	0.0318113
nlp-42	2.22119	0.038168
Y81G3A.1	-1.2496	0.014409
clec-27	2.35609	0.0406486
clec-35	4.71852	0.028525
fbxa-206	-0.882033	0.000270485
fbxa-90	0.913895	0.0255323
Y105C5B.5	-1.02508	0.000603966
Y105C5B.11	2.58026	2.06416e-06
sams-2	2.15467	4.94451e-07
Y105C5B.14	2.91368	3.03852e-11
Y105C5B.15	-2.44025	1.18855e-13
rpom-1	-0.643761	0.000248488
Y106G6D.1	2.74158	3.53188e-10
Y106G6D.2	2.4086	4.46825e-10
Y106G6H.6	-0.60614	8.66982e-05
Y106G6H.9	2.21468	5.51886e-07
elpc-2	-0.642029	0.00387377
fbxa-115	1.43891	0.000108463
fbxb-59	1.4697	0.00297384
Y113G7B.12	0.753181	0.00487625
Y113G7B.14	0.967182	0.000242435
dct-13	1.2316	0.0184353
Y116A8C.19	1.55662	0.00661325
Y116A8C.33	1.2451	0.0420119
Y116F11B.6	1.1302	0.0426183
mlt-4	1.40263	0.00274423
fbxa-30	3.23796	0.0123611
ZC247.1	1.63335	0.000154375
wdr-5.3	-0.733323	2.58037e-06
ZC373.2	-0.703164	0.00125652
ZC376.2	-0.899603	5.31655e-06
atfs-1	-0.871538	5.6023e-05
mppb-1	-0.921825	5.51033e-07
ZC412.3	-1.16307	0.00300194
ZC443.4	0.625147	0.00372847
ugt-16	-1.23827	0.0113748
ugt-3	1.61687	0.0171515
ugt-6	-0.726032	0.0202334
ugt-5	-0.609966	0.0348048
nep-1	0.755791	0.000260267
ZK228.3	-1.555	4.02082e-11
ZK228.4	-1.86483	2.30209e-07
ZK287.1	-1.58311	0.00065168
sulp-8	1.61999	5.0321e-11
ztf-9	-0.860417	4.0723e-05
scl-20	-3.41238	1.20687e-08
ZK550.6	-0.617006	0.00787012
ZK593.2	1.44978	0.00206779
ZK596.1	-0.655442	0.0443119
glb-1	-0.766253	0.0185231
ZK662.5	1.97549	0.00122785
clec-60	1.66015	0.00258214
clec-61	2.70325	2.09011e-05
ZK669.3	0.91981	0.00130398
ZK669.5	1.15876	0.0144371
ZK673.1	1.70601	0.00461468
rev-1	-0.600921	0.0010712
ZK809.5	-0.600154	0.00586643
ZK822.1	1.66709	2.38343e-09
tftc-3	-0.607833	0.00155013
ZK863.8	1.42019	0.000387672
ZK896.4	-1.43721	0.00715071
clec-187	-0.988693	0.000150828
clec-186	-1.28576	1.48073e-14
ZK899.2	-0.688553	0.0149649
ZK899.5	1.39738	0.000346485
ZK899.6	1.15955	0.00664175
ZK909.3	1.02033	0.00113446
ZK930.2	0.924116	0.00102812
lact-2	1.39173	0.000242482
nit-1	-1.14292	1.46258e-05
eif-2Balpha	-0.837085	0.000242852
mett-10	-0.648237	0.00163226
ZK1307.2	3.82408	0.00104936
gstk-1	-1.19046	2.84805e-08
ZK1320.3	-0.99524	0.000960054
ZK1321.4	-1.30926	4.56827e-06
C53C7.5	0.70904	0.00512859
MTCE.7	1.0848	0.000166731
MTCE.33	1.71028	2.46395e-10
hpo-42	-0.990716	0.000170546
M176.9	2.10294	0.00531658
R03D7.3	1.3452	0.0434611
R13H4.2	-0.876558	0.00896301
T09F5.12	1.24991	3.47412e-05
Y37H9A.5	1.10972	0.00881214
Y38H6A.4	1.3587	0.0124033
Y49E10.26	1.03509	0.00792313
Y53F4B.38	-3.25644	0.0352554
Y70G10A.1	2.08518	0.00368508
ZC15.4	1.97351	0.0390586
ZK1025.1	2.07875	0.0159159
AH9.3	1.12137	0.000634148
B0034.5	2.73898	0.0023942
ptps-1	-0.782806	0.0360942
bath-20	1.39924	0.0324991
B0207.5	1.04321	0.0328358
cyp-34A8	-0.66418	0.0072114
cyp-34A10	2.24691	9.76736e-05
pitr-3	0.990064	0.000394807
gad-3	1.17163	1.37558e-09
B0238.1	0.711921	0.00166077
B0238.13	6.36609	0.00303107
B0244.5	2.2224	0.0196959
ggtb-1	-0.642339	0.00490646
B0281.5	1.33831	0.000749132
sdz-1	2.13205	0.000589812
B0303.14	1.16333	1.14738e-09
B0310.1	-1.1325	0.0395993
B0310.2	1.31223	1.92226e-08
ugt-46	-0.613989	0.0234149
B0348.5	0.82709	0.0289766
B0361.9	0.598019	0.0169707
B0403.3	-0.826704	0.0233143
vang-1	0.916685	0.0101356
B0410.3	-1.13975	0.0311035
vps-51	-0.739847	1.82373e-05
B0507.6	1.36668	0.00902649
B0507.7	2.51277	0.0260033
B0507.8	1.85835	8.76744e-05
ddn-1	2.03503	8.3389e-07
B0511.13	-0.768125	0.00586806
BE0003N10.1	-0.939499	0.030112
C01B4.7	0.70108	0.0425106
C01B10.8	-0.663406	0.000572438
C01F1.3	-1.21271	0.000572438
rga-6	1.76049	0.000214363
fan-1	-0.590664	0.00561363
tyr-1	-1.1471	2.38195e-06
snet-1	0.695287	0.0332999
C03A7.13	1.94973	0.00132334
C03B1.13	-1.03922	0.00296424
kcnl-3	1.67028	0.00232973
nspc-7	0.938946	0.00301134
C03G6.5	1.52636	1.82325e-06
nhr-147	-2.93602	0.028525
cyp-35A2	-1.33594	2.90173e-06
C03G6.17	1.74407	0.00197941
clec-10	1.1938	0.0219804
C03H5.6	2.0144	0.043046
C04E6.11	-1.20916	1.52119e-07
C04E12.2	1.16875	0.00258266
C04E12.4	1.7533	2.69148e-18
C04E12.5	-2.07581	0.0150627
ugt-63	-1.42373	0.0435043
C04F5.9	-0.655153	0.000265574
hpo-9	-0.916249	0.000132584
C05C8.7	-0.827464	7.27635e-06
C05D9.9	1.30491	0.000320509
C05E11.6	1.5901	0.00234142
erp-44.2	-0.772609	0.0119609
C06E4.8	1.30298	0.0251359
C07A12.7	0.770833	0.00077731
C07H6.2	-0.797444	0.0319619
lido-2	1.1897	0.00844857
fbxa-163	2.77445	1.532e-10
fbxa-158	2.37242	0.0026141
fbxb-13	2.00434	3.65956e-06
math-3	0.731699	0.0400368
math-4	-0.652472	0.0430683
C08F1.6	2.14743	1.56934e-07
C08F1.10	1.27551	0.0350217
C08G9.2	-1.61881	0.0456185
C09D4.1	0.802192	0.00592505
C09D4.2	0.77063	0.00196473
ceh-53	-3.78162	0.0143533
catp-3	-1.80723	1.37352e-05
cpg-4	-0.765985	0.00639765
egal-1	0.829219	0.000132584
ugt-25	-1.08216	0.0114298
nhr-152	-1.8804	8.26753e-05
cyp-33A1	-0.586864	0.0103025
C12D12.3	1.64067	0.0426269
ugt-7	-1.12881	0.0047729
C14A11.5	2.45693	0.00516497
C14B9.8	-0.631458	0.000379952
C14C6.5	-2.18871	5.42291e-05
C14C11.2	-0.716026	0.000282987
dct-1	0.679544	0.002255
C15B12.1	1.65645	2.81356e-08
kynu-1	-1.44885	9.24086e-11
C16A3.6	0.615927	0.0249125
oatr-1	-0.773841	0.000108318
math-14	1.26579	0.00422288
math-10	2.83285	0.00787012
C16D9.6	0.719794	0.0431976
C16E9.1	1.2444	0.0354906
C17B7.4	2.25142	0.0312189
C17B7.5	-2.93886	0.000711587
C17C3.1	-1.43201	4.46116e-15
C17C3.5	2.16255	5.71523e-05
acdh-2	-3.26711	1.0882e-38
C17C3.15	-1.52298	0.000275494
nhr-156	1.04395	0.0393418
C17E7.4	-0.712453	0.000205524
C17E7.12	-0.688737	0.0487397
C17G10.1	-0.637249	0.00157833
ttc-4	-0.718689	0.000127453
C17H12.4	-0.592887	0.0098208
C17H12.6	-4.71319	6.31003e-09
C17H12.8	-1.66449	9.86148e-10
C18A11.2	2.85696	0.0387655
C18A11.3	-1.41072	0.00763966
C18B2.3	-1.18588	0.00243147
glb-6	1.08103	0.0182044
C18F10.2	1.44575	0.0393418
C18G1.1	3.08464	0.0335878
C18H9.5	1.64731	1.85957e-05
C23G10.1	1.5077	0.0435506
ugt-66	-1.54207	0.00869104
C23G10.7	-1.1283	1.15825e-06
C23G10.11	3.68406	2.97052e-08
C23H5.8	-1.52811	7.58461e-14
C24D10.5	-0.624602	0.0347555
hpo-15	-0.949861	2.0442e-06
C25A11.2	-0.632807	0.00403754
cyp-33B1	2.54202	0.0382096
C25E10.10	-0.939535	0.0449824
C25F6.1	0.635251	0.0479729
npr-11	1.45135	0.0245161
eif-2D	-0.695805	0.0034984
C26B2.7	-0.702506	0.00387843
C26B9.5	-0.585722	0.00846722
C27A12.2	-0.626213	0.00349263
C27H5.4	0.971693	0.00616945
C28G1.4	1.36234	0.000514688
C28G1.5	1.02663	0.00107632
C29F9.2	1.46254	0.0289174
C30E1.3	4.33897	0.00684939
C30F12.3	0.709845	0.0494254
C30G4.4	0.662551	0.0393418
irld-23	1.5311	0.0152464
C30G12.1	-0.629243	0.04576
C30G12.2	-1.17906	0.0183889
pals-32	2.29218	0.0290163
C31B8.7	1.1123	0.0403515
fbxc-6	1.6975	0.0103186
fbxc-41	2.51913	0.00816573
fbxc-18	1.4526	0.00750062
sdz-4	1.4665	0.000233702
C32D5.6	0.666291	0.0289766
C32F10.4	1.3369	2.04726e-07
fbxb-38	2.00595	0.000200667
C33E10.1	1.42383	0.00764225
C33F10.4	-1.01255	4.3328e-07
rig-6	0.903935	0.0489315
lact-5	-1.4374	0.00576788
sdha-2	-0.755119	0.000214363
C34D4.10	-0.758613	0.0028181
noah-1	-1.69177	0.0239007
C34H4.1	-1.37469	0.0035
vet-2	1.43134	9.02778e-09
C35E7.3	1.97251	2.86602e-08
C35E7.5	0.966425	0.0282444
C35E7.8	-0.612497	0.0114154
C36B7.1	3.59526	0.000197255
C36B7.2	2.61185	0.0414711
C36C5.5	-1.40139	0.000915655
srt-72	4.31313	0.00940922
meg-4	-0.631264	0.0123611
memo-1	0.592655	0.0448266
C37H5.5	-0.711746	0.00575909
fbxa-47	2.13916	0.00278001
C39D10.7	-1.06177	0.0266072
C40A11.7	1.23784	0.0489703
math-20	0.604241	0.0441082
pks-1	1.49498	3.87957e-05
C41G11.1	0.848301	0.0141588
C41H7.1	1.47587	0.0323264
lido-11	1.12209	0.00105103
clec-3	-1.76297	0.00558734
sdz-5	1.27985	0.0387005
C42C1.8	-0.606787	0.00331716
C42D4.2	-1.47541	4.2344e-05
C43E11.5	0.917961	0.0297513
exoc-7	-0.639779	0.00372409
C43H6.3	0.727729	0.00866119
C43H6.6	3.56974	0.0122229
C44B7.5	-0.602207	0.00317124
C45B2.1	-3.45498	4.17354e-18
C45E1.4	1.26678	0.0473652
C45E5.3	2.15151	0.000512755
ilys-2	1.49661	0.0190535
ilys-3	5.67165	8.43405e-67
C45G9.2	-0.764899	0.000209661
C45G9.5	-0.609326	0.00564131
fbxc-52	1.26619	2.18446e-11
C46E10.8	-1.43654	0.00353145
C46F2.1	-1.23525	0.00138804
math-22	1.06058	0.0355213
math-24	0.738021	0.0370179
C46G7.2	-1.25672	0.000155423
C46H3.2	1.02951	0.0313825
C46H11.2	1.2192	1.44856e-10
C47D2.1	1.68962	0.0212088
C48B6.9	1.2178	3.31531e-05
C49A9.2	0.921206	6.28402e-05
C49A9.3	1.99986	4.36357e-07
C49A9.9	1.36676	7.62854e-06
C49C8.1	1.79447	0.00418444
cyp-33E1	0.796482	0.0243104
sdz-7	2.18688	0.0114074
C49G7.3	1.38178	1.35087e-06
phat-3	1.93764	5.28285e-05
djr-1.2	-2.7146	0.0030808
C50D2.9	-0.706136	0.000338264
C50E3.12	-0.736254	0.000167499
C50E3.13	-0.604229	0.0039973
C50F2.1	4.21623	0.0106053
sucg-1	-0.680875	0.0014117
C52A10.1	1.00603	2.02915e-05
C52D10.3	-1.71577	0.000132186
cnnm-1	0.596491	0.0303197
fbxb-95	2.66722	9.76219e-06
C52E2.4	1.02421	0.0241758
fbxb-96	2.1836	0.000443927
C53A3.1	1.95455	0.00773482
C53B7.2	0.661316	0.0298366
C53B7.3	0.90054	0.00500556
nep-4	1.30672	0.0159159
C53D5.1	-0.86151	1.53274e-05
2024-03-04	1.69525	3.89403e-05
drn-1	1.07132	0.00656389
test-1	-0.767453	0.0303404
tag-294	0.657775	0.0223245
sulp-1	1.84757	0.00976431
scrt-1	1.91982	0.0270424
perm-5	-0.620831	0.00123274
vps-33.2	-0.673511	0.000346315
C56G2.3	-0.683423	0.00136956
D1005.2	-1.04882	0.0395916
D1069.3	-0.609416	0.00265438
D2092.4	-0.887063	0.000498359
kin-33	1.25248	7.13105e-05
poml-2	-1.53321	0.000635564
maoc-1	-0.782582	0.000295939
acdh-12	-0.705898	2.44459e-05
E04F6.15	-1.42712	0.000127453
EEED8.3	-0.59417	0.0126072
EEED8.4	1.47385	7.82204e-09
EEED8.12	1.85762	2.23161e-06
F02E8.4	-0.793483	1.25795e-06
ncam-1	-1.32353	0.00731265
F07B7.1	1.7615	0.011857
F07B7.2	1.52051	0.000242853
F07B7.12	2.31755	0.00101076
F07C3.3	1.61259	0.0386058
grsp-4	-0.955337	0.0240157
F07C4.12	4.0689	5.57239e-06
fbxb-6	2.11337	0.00127586
fbxb-35	1.21225	0.049328
F07E5.9	2.48004	2.21007e-09
fbxb-105	1.51256	0.000971911
sdz-10	1.57371	0.00205576
sdz-9	1.1313	0.0263784
F08F3.6	-0.791681	1.55565e-06
F09C12.2	2.51812	2.76877e-05
F09E5.16	0.924119	0.0052659
hach-1	-0.621317	0.00105725
F09F7.6	1.36185	0.000443482
nmad-1	0.956837	0.000110337
F09F9.4	-1.3481	0.0350437
pitr-5	1.32601	0.0130984
F09G8.5	1.12288	0.0417146
dmd-5	-2.87251	0.0155342
ugt-40	2.17931	0.000278872
F10D2.10	1.14516	1.92082e-05
ugt-41	-1.7449	0.00143188
F10E7.1	1.34331	0.00992899
F10E9.5	-0.810744	0.00106069
clec-7	1.45031	0.000345448
F10G2.4	1.65509	5.57147e-06
ddr-2	-1.13911	0.0249146
F12A10.1	-1.76216	5.57298e-05
F12A10.8	-0.924343	2.96834e-05
stg-2	2.22583	0.00143188
F12E12.3	-2.3359	0.000656366
bath-31	1.40679	0.000369993
sdz-11	2.0084	0.000312492
F13A2.2	3.06272	8.09338e-10
F13H6.5	1.73365	0.000315658
F13H8.3	-1.61243	4.54031e-05
upb-1	0.873308	1.33475e-05
otpl-3	1.0847	0.0406326
bath-27	-0.655243	0.00537676
bath-29	0.702687	0.0142654
F14F9.3	1.9565	2.37889e-05
F15B10.3	1.88362	1.84129e-08
lgc-22	0.708964	0.0412221
F15E6.4	-2.15024	4.51759e-12
pud-2.1	-0.871589	3.10328e-05
pud-4	-1.5692	2.23311e-06
pud-3	-2.41149	9.50168e-20
F16B4.2	0.733447	0.0263206
F16H11.1	0.75347	0.0100542
ent-5	-0.827497	0.00163276
alfa-1	-0.63125	0.00862812
F18A12.7	-1.421	0.0260278
F18E3.11	-1.41871	0.0414711
F18E9.3	0.986355	0.00135859
F19B10.1	1.34673	4.48418e-06
F19C7.1	-0.607688	0.00667906
F19C7.2	2.29611	9.96223e-15
F19F10.11	-0.726641	0.00278001
F20D6.5	1.30683	1.55145e-05
csr-1	-0.625625	0.0291546
F21C10.10	1.24572	1.1675e-05
icmt-1	-3.97567	2.99787e-44
F21F3.4	-0.961389	0.000871921
F21F3.7	-0.62646	0.0222655
slc-17.5	1.19031	0.00670148
ets-4	-0.870412	0.00265438
ttr-35	-1.47472	9.83176e-06
ceh-60	0.654715	0.0285184
ilys-5	-2.00553	1.49995e-20
F22E5.1	2.09758	5.72885e-07
F22E5.13	2.03866	2.64322e-07
F22E5.17	-0.638763	0.000814779
F22E5.20	1.94651	1.67939e-05
F22H10.6	-2.12096	4.00564e-07
sdz-15	2.13372	0.00387843
F23H11.2	-0.845814	0.00490524
F25B4.4	-0.899485	0.000321771
clec-1	-0.829789	0.00553133
F25E2.2	-1.12152	4.389e-06
F25F8.1	-0.951188	6.85438e-05
F25G6.9	-1.03731	3.53311e-06
pals-34	0.962567	0.0328347
F26G5.1	-0.663276	0.000320509
F27B3.6	2.78187	7.16109e-10
F27B3.7	-0.69996	0.00763345
F27D9.2	1.1547	0.00217161
F28B4.3	-2.02795	0.000278872
F28B12.1	1.05416	0.0370677
F28C10.3	1.09326	5.32316e-05
F28H1.1	1.08195	0.000631952
F28H1.4	-0.934606	0.0227149
fbxb-106	1.46315	0.0268712
F29G9.1	2.2214	1.1708e-05
F30B5.4	-1.3364	7.91037e-05
F31F4.1	0.985677	0.0105875
F31F7.1	0.793139	0.0279167
F32A5.3	-1.44061	3.9481e-05
clec-180	1.91488	0.0093611
F34D6.1	1.45735	0.00650721
F35C8.5	0.919751	0.00531878
arrd-18	0.890902	0.0273779
F35H10.6	-0.89917	0.00032406
F36D4.4	2.55386	0.044059
F36F12.3	1.10477	0.030112
math-28	2.20895	0.0234077
F36H5.4	1.83754	0.000463588
fbxb-53	2.19271	3.04016e-05
F36H5.10	1.73722	0.00026938
fbxb-12	2.31651	0.00354504
F36H9.2	3.97727	0.0272562
F36H12.2	-0.919712	9.66473e-05
F37A4.4	-1.26972	0.0452322
folt-2	-2.36066	1.46285e-23
F37F2.2	-0.635336	0.0114196
sup-36	1.20408	4.6502e-06
F39F10.3	1.41656	1.88446e-07
ugt-61	0.608864	0.0248831
F40A3.6	-1.60609	0.00161058
nep-14	3.06689	0.00173169
F40E3.5	0.864833	0.0433178
fbxb-71	1.6118	0.00661564
irg-7	-1.86534	1.33991e-05
F40H3.2	-2.13945	0.0496382
F40H3.6	1.43688	0.000206862
F41B4.3	1.54687	5.26116e-07
cyp-33C3	1.27138	0.0257592
nhr-183	0.878313	0.0150071
F41C3.5	-0.811944	0.000601503
F41C3.11	1.20873	5.70489e-05
tbc-18	1.30903	0.000788569
F41D9.2	-1.15086	0.0253991
F41E6.5	1.09573	0.000197699
oac-29	3.949	0.00289592
F41G4.7	2.52969	0.00260972
F41H10.1	2.06892	0.000134271
F42A9.6	-0.608448	0.00791282
anmt-2	-0.665847	0.0354842
F42A10.6	-1.22066	0.000219077
F42C5.4	1.3382	8.40882e-08
erp-44.3	1.99785	4.71442e-07
F42G8.8	2.07429	0.0176449
F42H10.3	-0.871009	0.00997901
F43C9.1	1.55538	0.00120291
F43C11.7	1.59337	5.52799e-06
F43E2.6	2.37893	3.74107e-08
sptl-2	-0.805668	0.0463527
F43H9.3	-0.739995	0.00609981
F43H9.4	-0.933671	0.0187321
cyp-33C4	0.794928	0.0304683
F44E7.4	-0.6024	0.0228738
btb-9	1.59673	0.000603966
fbxb-11	2.32388	4.03439e-08
btb-8	1.94797	7.82605e-08
btb-6	1.86912	6.54227e-08
sdz-18	2.24491	0.00543452
fbxb-5	1.81459	0.0268052
F45D11.5	2.14541	1.82423e-05
fbxc-42	-0.902652	0.00204472
fbxb-30	2.0055	0.00457512
F45D11.14	-9.53966	5.4185e-08
F45E4.6	-1.56095	0.0376556
F46C8.3	1.1028	0.0201227
acs-1	-1.24175	1.23762e-06
F46F11.10	-1.40274	9.96681e-06
F46H5.7	0.800648	0.0119041
F47B7.1	-0.629673	0.048241
marg-1	1.74269	0.013915
clec-78	-1.63981	0.0018097
F47E1.2	-0.740672	0.0379865
F47E1.4	1.06332	0.0020419
acs-16	1.33323	0.00115882
aman-3	-0.730998	0.00992899
fbxa-145	-0.635135	0.0424653
F48C1.9	-2.34926	8.48911e-06
F48E3.4	-0.77666	0.000119374
F48E3.6	1.31143	0.0489703
F48E3.8	1.04951	0.00141206
pals-31	1.41242	0.0407072
drd-50	-4.29427	3.38149e-35
mul-1	-3.36701	3.2534e-08
F49F1.7	-0.983227	0.00102268
bath-6	-1.11464	0.0136548
bath-7	-0.700371	0.00813279
F52D2.6	2.89729	0.00632833
F52E1.5	1.873	0.00550768
pho-6	1.75427	0.00313414
oac-32	-1.85197	7.42841e-05
F52G3.5	2.57426	3.00854e-09
tra-4	0.643673	0.00226145
fbxb-103	0.979301	0.0446949
F53C3.11	1.31099	0.00947941
irg-3	-1.33361	0.000990415
cbs-2	1.51133	0.0008382
hmbx-1	1.18362	0.00185479
cutl-20	-1.6092	0.00418444
F54C1.1	1.49654	0.00640278
fbxa-24	2.14785	1.58589e-07
lido-15	1.20635	0.00114108
F54E2.1	-1.31229	7.07653e-06
sdz-21	2.2996	8.15183e-10
F54G2.1	1.40841	7.27635e-06
F55A3.7	0.908625	0.00486448
F55A12.2	-0.715388	0.0156775
aman-1	-1.12429	3.94051e-06
drd-5	-1.33373	0.00188209
slc-25A18.2	-0.755503	0.0162262
F55G1.7	-0.659094	0.0284424
F56A4.2	-3.21848	2.05915e-18
F56A4.12	1.17643	0.000191244
fbxa-190	-1.8847	0.0306556
dgn-2	2.89174	0.000853033
F56C3.9	-0.907941	0.0350437
F56C9.7	-1.49858	2.74227e-08
F56C11.6	0.8338	0.00701037
clec-67	-2.37364	8.37429e-15
F56F10.1	-0.976577	0.000193883
cdo-1	-0.706425	0.00603724
F56F11.4	-0.703826	0.000763779
F57C9.4	-0.600082	0.00298659
F57F4.4	-2.87726	1.99296e-05
fbxb-25	3.18873	6.49944e-05
fbxb-26	2.37968	8.3641e-07
fbxb-17	2.42244	1.19566e-15
fbxb-18	2.13867	0.000689432
fbxb-19	2.06006	0.000390868
fbxc-22	2.9159	1.55442e-11
fbxc-21	3.06573	3.74072e-10
fbxc-26	2.80384	1.91918e-17
F58F9.1	2.45163	0.0014452
lgc-30	1.46521	0.0208038
F58H7.5	3.48493	5.01618e-11
fbxc-8	2.08508	0.000125316
mrpl-24	-0.833743	0.00255169
pup-3	0.917806	0.00167854
F59A7.2	-1.98118	0.000887084
F59B1.10	1.0563	0.00218794
chpf-2	1.32987	0.00454152
F59E11.5	1.54125	0.0244913
nhr-143	0.794128	0.032577
F59H6.3	0.977926	0.0436131
H04M03.3	-0.588371	0.000738258
nlp-49	0.741071	0.0201858
H06H21.8	0.681649	0.00534027
H10D12.2	1.62588	0.00646609
ttr-47	-0.82199	0.00319903
H14N18.4	0.746551	0.00193347
kcc-2	0.871667	0.0410862
lips-14	-1.48824	0.00029925
H20E11.1	-0.917183	0.0249143
H20E11.3	-1.37907	0.00205924
ugt-13	-1.31603	0.00217389
ugt-14	-1.66584	5.8618e-05
ugt-8	-1.15745	0.0114422
H24K24.2	1.41361	0.0034141
fbxb-72	1.36096	0.0119762
syp-4	-0.774968	4.05577e-06
H27M09.5	2.42894	4.05577e-06
K01A2.3	-1.72499	0.006377
mps-2	-1.13716	0.0371963
K01A2.10	0.687924	0.0203234
kcc-3	1.4549	0.00387843
btb-10	2.34843	1.05429e-09
K02E10.4	-1.40177	0.0174841
K02F2.5	0.638252	0.0208938
K02F3.9	-1.07264	8.30453e-05
dhhc-10	0.886292	0.0386446
K03H6.2	-2.89995	4.54668e-11
lipl-4	1.56944	4.18712e-05
K04A8.10	4.46058	0.0074183
fbxb-50	1.77682	0.000674946
fbxb-51	2.30198	4.93928e-07
K05F6.4	1.716	1.56871e-08
fbxb-44	2.52381	5.24177e-10
fbxb-52	2.30696	0.000837363
fbxb-54	1.77588	1.71243e-06
frpr-11	0.91533	0.0479713
K06H7.7	-0.748129	0.00133859
K07C11.4	-0.739069	0.00707876
K07E3.4	0.672386	0.0183889
K07E8.7	-0.640703	0.00853013
tbce-1	-0.660052	0.00289592
lido-8	1.28656	0.00260972
lido-7	0.669864	0.00132736
dmd-7	0.638321	0.000909281
K08D12.4	1.52651	0.000417928
K09C4.5	-3.21021	1.33451e-12
lido-5	0.983814	0.00526317
lido-6	1.0918	0.00104083
set-12	0.79149	0.0213144
K09F6.9	1.2573	0.0161069
K09F6.10	1.14932	0.0149649
K09H9.7	0.680047	0.0146741
asp-14	-2.89793	1.13181e-17
rnst-2	0.83674	0.0241258
cpt-4	-1.02815	0.036129
K11D12.9	1.23575	0.0124151
K11H12.4	-2.81747	0.000124885
K11H12.6	1.69697	0.0303068
sago-1	0.685054	0.00852256
fil-2	1.17051	0.0235834
K12H4.7	-1.69247	1.23212e-08
K12H6.7	1.2237	0.0441273
set-13	1.60272	2.40971e-07
btb-11	2.21212	1.91139e-07
fbxb-39	2.34444	0.0139873
fbxb-41	1.61521	3.01288e-05
fbxb-40	1.47104	0.00354504
fbxb-45	1.14969	0.0309057
rmh-1	-0.86609	3.17378e-05
M02B7.2	-0.718376	0.00166077
zig-12	-0.705134	0.00643725
clec-265	-2.95433	1.04099e-12
M60.4	1.25914	3.57244e-07
M116.2	1.35086	8.43897e-06
sdz-25	1.25134	0.0069033
fbxb-31	2.7792	2.95704e-09
fbxb-32	1.97428	0.00653253
PDB1.1	-1.86313	1.31863e-10
R01B10.3	0.667391	0.0403806
R02C2.1	2.26274	1.18921e-10
kin-34	1.71612	1.52236e-06
R02C2.6	1.36265	0.00400343
R02C2.7	-1.43649	0.0272187
R02D3.7	-0.831614	2.17571e-05
R02F2.8	0.871125	0.0157556
R03H10.2	-2.68836	8.86803e-07
R03H10.6	1.46364	3.309e-05
R04B3.2	0.963733	0.000867047
arrd-26	1.67389	0.00635208
R05C11.2	2.96383	3.52535e-05
R05F9.6	-0.782904	0.000262365
aagr-2	-0.872856	9.90754e-08
R05G6.9	1.93496	0.0179416
R05G6.10	0.705856	0.0106871
R05G9.3	-0.590897	0.0113197
R06B10.2	1.2543	0.00881214
fbxc-28	1.23918	0.00151151
fbxc-29	1.47215	0.00416258
fbxc-27	1.7023	0.0220235
R07C12.1	3.91471	0.0269492
R07C12.2	1.78196	1.86485e-06
fbxb-74	1.43478	0.00474365
fbxb-75	1.29354	0.00976991
cysl-3	-0.824504	0.000183614
R08E5.3	-1.35239	4.46781e-05
R08F11.4	1.94962	5.79734e-07
fpn-1.2	1.7052	5.51864e-05
hacd-1	1.00463	0.000202929
R09H3.3	3.14719	1.62083e-10
R10H1.1	0.999715	0.000220186
R11F4.2	2.283	0.00173289
R11G1.1	1.47189	0.000974909
lipl-3	1.86068	1.64055e-07
mfsd-6	0.905214	0.00539104
sdz-28	2.06644	5.91355e-09
math-35	1.03235	0.00212185
math-37	1.08457	0.0019983
sdz-29	2.19217	2.73842e-10
gcp-2.1	-0.815136	0.000213201
R119.1	-0.984969	2.92972e-08
R144.11	-0.58898	0.0253991
R160.3	1.23882	0.0196959
igcm-2	-2.13552	0.000667001
T01B6.1	1.86661	0.000285916
lmd-5	1.65914	0.0199367
T01D1.3	-1.69043	0.00615868
T02B11.4	1.33498	0.00205353
T02G5.3	-0.801832	0.0470556
T02G5.14	1.0586	0.0147914
ugt-53	-1.34605	0.0158032
T03D3.5	0.831999	1.69888e-05
T03G6.3	-0.795377	0.0230165
arrd-1	1.70496	0.000660931
T04G9.7	-0.62493	0.00292394
T05A7.1	-0.680891	0.00305557
T05A8.3	0.778926	0.00315742
T05A8.7	3.12086	0.035045
phat-4	-4.03077	0.0356169
[truncated: 422 more rows]

## Sheet: GOs shared by CA&DR
GOs shared by CA&DR
immune system process GO:0002376
sequence-specific DNA binding GO:0043565
response to biotic stimulus GO:0009607
biological process involved in interspecies interaction between organisms GO:0044419
defense response GO:0006952
DNA-binding transcription factor activity GO:0003700
double-stranded DNA binding GO:0003690
transcription regulatory region nucleic acid binding GO:0001067
iron ion binding GO:0005506
external encapsulating structure organization GO:0045229
defense response to Gram-positive bacterium GO:0050830
structural constituent of cuticle GO:0042302
external encapsulating structure GO:0030312
extracellular matrix structural constituent GO:0005201
collagen trimer GO:0005581
SCF-dependent proteasomal ubiquitin-dependent protein catabolic process GO:0031146
Proportion of the shared GOs: CA VS AL (16/29); DR VS AL (16/37)

## Sheet: GOs of CA VS AL
GOs of CA vs AL
Term	Expected	Observed	Enrichment Fold Change	P value	Q value
immune system process GO:0002376	8.4	16	1.9	0.0054	0.066
cellular developmental process GO:0048869	25	50	2	3.3e-06	0.00014
sequence-specific DNA binding GO:0043565	19	39	2	1.9e-05	0.00054
response to biotic stimulus GO:0009607	11	24	2.1	0.00029	0.007
biological process involved in interspecies interaction between organisms GO:0044419	12	24	2.1	0.0003	0.007
defense response GO:0006952	12	24	2.1	0.0003	0.007
DNA-binding transcription factor activity GO:0003700	17	39	2.2	1.7e-06	0.00013
cell part morphogenesis GO:0032990	5.1	11	2.2	0.0053	0.066
neuron development GO:0048666	5.6	13	2.3	0.0017	0.029
double-stranded DNA binding GO:0003690	13	31	2.4	4.1e-06	0.00014
transcription regulatory region nucleic acid binding GO:0001067	12	29	2.5	3.3e-06	0.00014
apical part of cell GO:0045177	2.8	7	2.5	0.0068	0.077
identical protein binding GO:0042802	3.4	9	2.6	0.0024	0.034
positive regulation of transferase activity GO:0051347	2.3	6	2.6	0.0082	0.088
neuron projection guidance GO:0097485	3.7	10	2.7	0.0013	0.023
iron ion binding GO:0005506	3.3	9	2.7	0.0018	0.029
extracellular structure organization GO:0043062	1.6	5	3	0.006	0.069
external encapsulating structure organization GO:0045229	1.6	5	3.1	0.0051	0.066
intracellular receptor signaling pathway GO:0030522	1.8	6	3.4	0.002	0.03
defense response to Gram-positive bacterium GO:0050830	2	7	3.5	0.00086	0.017
embryonic body morphogenesis GO:0010172	1.1	4	3.8	0.0038	0.052
structural constituent of cuticle GO:0042302	4.6	18	3.9	2.3e-07	3.4e-05
molting cycle GO:0042303	3	13	4.4	1.7e-06	0.00013
external encapsulating structure GO:0030312	2.7	12	4.5	3.1e-06	0.00014
ciliary plasm GO:0097014	0.89	4	4.5	0.0018	0.029
extracellular matrix structural constituent GO:0005201	0.92	5	5.5	0.00027	0.007
collagen trimer GO:0005581	1.5	10	6.7	2.1e-07	3.4e-05
cuticle development GO:0042335	1.4	10	7.3	9.4e-08	3e-05
SCF-dependent proteasomal ubiquitin-dependent protein catabolic process GO:0031146	0.92	7	7.6	2.7e-06	0.00014

## Sheet: GOs of DR VS AL
GOs of DR vs AL
Term	Expected	Observed	Enrichment Fold Change	P value	Q value
cation binding GO:0043169	210	253	1.2	0.00079	0.0099
sequence-specific DNA binding GO:0043565	79	106	1.3	0.00073	0.0096
DNA-binding transcription factor activity GO:0003700	71	100	1.4	0.0002	0.0035
double-stranded DNA binding GO:0003690	53	79	1.5	0.00012	0.0022
transcription regulatory region nucleic acid binding GO:0001067	47	71	1.5	0.00023	0.0037
organic acid metabolic process GO:0006082	51	84	1.7	1.6e-06	5e-05
lytic vacuole GO:0000323	17	29	1.7	0.0017	0.02
serine hydrolase activity GO:0017171	15	25	1.7	0.0024	0.026
tetrapyrrole binding GO:0046906	18	32	1.8	0.00026	0.004
extracellular region GO:0005576	66	129	1.9	6e-14	3.1e-12
external encapsulating structure organization GO:0045229	6.5	12	1.9	0.01	0.087
muscle system process GO:0003012	7.9	16	2	0.0017	0.02
cellular amino acid biosynthetic process GO:0008652	6.6	13	2	0.0047	0.049
response to xenobiotic stimulus GO:0009410	6.6	13	2	0.0047	0.049
flavin adenine dinucleotide binding GO:0050660	8.4	18	2.1	0.00052	0.0077
glutathione transferase activity GO:0004364	6.1	13	2.1	0.0024	0.026
stabilization of membrane potential GO:0030322	5.3	11	2.1	0.0047	0.049
narrow pore channel activity GO:0022842	5.3	11	2.1	0.0047	0.049
homologous recombination GO:0035825	4.8	10	2.1	0.0067	0.062
locomotion involved in locomotory behavior GO:0031987	4.4	9	2.1	0.0095	0.083
external encapsulating structure GO:0030312	11	24	2.2	5.9e-05	0.0012
tRNA binding GO:0000049	3.6	8	2.2	0.0075	0.067
neuropeptide signaling pathway GO:0007218	15	35	2.3	9.5e-07	3.3e-05
defense response GO:0006952	47	114	2.4	3.5e-20	1.1e-17
response to biotic stimulus GO:0009607	47	112	2.4	2.6e-19	4.1e-17
biological process involved in interspecies interaction between organisms GO:0044419	47	112	2.4	3.2e-19	4.1e-17
mRNA 3'-UTR binding GO:0003730	5.4	13	2.4	0.00057	0.0082
immune system process GO:0002376	34	85	2.5	4.8e-16	3e-14
iron ion binding GO:0005506	13	35	2.6	1.8e-08	7.1e-07
defense response to Gram-positive bacterium GO:0050830	8.1	22	2.7	2.4e-06	6.8e-05
extracellular matrix structural constituent GO:0005201	3.7	10	2.7	0.0007	0.0095
collagen trimer GO:0005581	6	17	2.8	1.3e-05	0.00032
oxidoreductase activity acting on paired donors with incorporation or reduction of molecular oxygen reduced flavin or flavoprotein as one donor and incorporation of one atom of oxygen GO:0016712	4.5	13	2.9	7e-05	0.0014
steroid hydroxylase activity GO:0008395	4.4	13	3	5.1e-05	0.0011
structural constituent of cuticle GO:0042302	19	60	3.2	1.3e-17	1e-15
SCF-dependent proteasomal ubiquitin-dependent protein catabolic process GO:0031146	3.7	13	3.5	5.8e-06	0.00015
membrane microdomain GO:0098857	5.5	22	4	4.3e-10	1.9e-08
